# Supplementary material for: Theileria parasites subvert E2F signaling to stimulate leukocyte proliferation
Source: Sci Rep. 2020 Mar 4;10:3982. doi: 10.1038/s41598-020-60939-x (PMC7055300; doi:10.1038/s41598-020-60939-x)
Supplement: Supplementary file 2 — Suppl-Dataset-1. [file 41598_2020_60939_MOESM2_ESM.xlsx]

## Sheet: TpTa only ELMs
Theileria parasites subvert E2F signaling to stimulate leukocyte proliferation
Tretina K, M Haidar, SA Madsen-Bouterse, T Sakura, S Mfarrej, L Fry, M Chaussepied, A Pain, DP Knowles, VM Nene, D Ginsberg, CA Daubenberger, RP Bishop, G Langsley, JC Silva
SUPPLEMENTAL_FILE_2
Supplementary Table 1
KOG	Genes	ELM ID	Description	P-value
apx_compare.match.9846765518.1	TpMuguga_02g00048, TA13185	ELME000278	Monopartite variant of the classical basically charged NLS. C-extended version.	0.000725182
apx_compare.match.9846765518.1	TpMuguga_02g00048, TA13185	ELME000269	The DSGxxS phospho-dependent degron binds the F box protein of the SCF-betaTrCP1 complex. The degron is found in various proteins that function in regulation of cell state.	0.000126395
apx_compare.match.9846765518.1	TpMuguga_02g00048, TA13185	ELME000156	This is the motif recognized by those SH3 domains with a non-canonical class II recognition specificity	0.000678138
apx_compare.match.9846765518.1	TpMuguga_02g00048, TA13185	ELME000270	Monopartite variant of the classical basically charged NLS. Strong core version.	0.000234485
apx_compare.match.9846765518.1	TpMuguga_02g00048, TA13185	ELME000011	ER retention and retrieving signal found at the C-terminus of type I ER membrane proteins (cytoplasmic in this topology). Di-Lysine signal is responsible for COPI-mediated retrieval from post-ER compartments.	2.67747e-05
apx_compare.match.9846717295.1	TA18960, TpMuguga_01g02110	ELME000095	This phosphorylation-dependent motif binds to Shc-like and IRS-like PTB domains. The pTyr is positioned within a highly basic-charged anchoring pocket. A hydrophobic residue -5 (compared to pY) increases the affinity of the interaction.	0.000135241
apx_compare.match.9846717295.1	TA18960, TpMuguga_01g02110	ELME000351	N-terminal motif that initiates protein degradation by binding to the UBR-box of N-recognins. This N-degron variant comprises N-terminal Arg or Lys as destabilizing residue.	0.000206359
apx_compare.match.9846717295.1	TA18960, TpMuguga_01g02110	ELME000167	Mad2 binding motif	0.000101063
apx_compare.match.9846717295.1	TA18960, TpMuguga_01g02110	ELME000301	The LxxLFD motif binds in a deep groove between pocket A and pocket B of the Retinoblastoma protein	2.47481e-05
apx_compare.match.9846217602.1	TA11325, TpMuguga_04g00832	ELME000020	ITIM (immunoreceptor tyrosine-based inhibitory motif). Phosphorylation of the ITIM motif, found in the cytoplasmic tail of some inhibitory receptors (KIRs) that bind MHC Class I, leads to the recruitment and activation of a protein tyrosine phosphatase.	0.000299241
apx_compare.match.9846287468.1	TA16220, TpMuguga_01g01082	ELME000137	Protein phosphatase 1 catalytic subunit (PP1c) interacting motif binds targeting proteins that dock to the substrate for dephosphorylation. The motif defined is [RK]{0,1}[VI][^P][FW].	0.000830144
apx_compare.match.9846287468.1	TA16220, TpMuguga_01g01082	ELME000351	N-terminal motif that initiates protein degradation by binding to the UBR-box of N-recognins. This N-degron variant comprises N-terminal Arg or Lys as destabilizing residue.	0.000206359
apx_compare.match.9846287468.1	TA16220, TpMuguga_01g01082	ELME000249	TRF1 and TRF2 both bind to another shelterin protein: TIN2. The TRF1-TIN2 interaction was mediated by a short motif in the N-Ter of TIN2. TIN2 connects TRF1 to TRF2; this link contributes to the stabilization of TRF2 on telomeres.	0.000224005
apx_compare.match.9846287468.1	TA16220, TpMuguga_01g01082	ELME000328	Fxxx[WF] motifs are present in Pex19 and S. cerevisiae Pex5 cytosolic receptors that bind to peroxisomal membrane docking member, Pex14	0.000462812
apx_compare.match.9846287468.1	TA16220, TpMuguga_01g01082	ELME000084	GRB2-like Src Homology 2 (SH2) domains binding motif.	0.000478687
apx_compare.match.9846967690.1	TpMuguga_04g00026, TA17200	ELME000020	ITIM (immunoreceptor tyrosine-based inhibitory motif). Phosphorylation of the ITIM motif, found in the cytoplasmic tail of some inhibitory receptors (KIRs) that bind MHC Class I, leads to the recruitment and activation of a protein tyrosine phosphatase.	0.000299241
apx_compare.match.9846967690.1	TpMuguga_04g00026, TA17200	ELME000047	Clathrin box motif found on cargo adaptor proteins, it interacts with the beta propeller structure located at the N-terminus of Clathrin heavy chain.	0.000340551
apx_compare.match.9846967690.1	TpMuguga_04g00026, TA17200	ELME000122	These phosphorylation-independent motifs bind to Dab-like PTB domains. Binding is not driven by contacts at the 0 or FY position, but instead is dependent upon the large number of hydrophobic and hydrogen bond contacts between motif and domain.	0.000310821
apx_compare.match.9846967690.1	TpMuguga_04g00026, TA17200	ELME000083	SH-PTP2 and phospholipase C-gamma Src Homology 2 (SH2) domains binding motif.	0.000245393
apx_compare.match.9846967690.1	TpMuguga_04g00026, TA17200	ELME000364	This WDR5-binding motif binds between blades 5 and 6 of the WD40 repeat domain of WDR5, opposite of the Win motif-binding site, to mediate assembly of histone methylation complexes.	0.000146218
apx_compare.match.9846967690.1	TpMuguga_04g00026, TA17200	ELME000084	GRB2-like Src Homology 2 (SH2) domains binding motif.	0.000478687
apx_compare.match.9847039085.1	TA05175, TpMuguga_03g00549	ELME000322	Degradation motif recognised by a pre-assembled complex consisting of Skp2 (an F box protein of the SCF E3 ubiquitin ligase) and Cks1, which leads to ubiquitylation and subsequent proteosomal degradation.	4.77974e-05
apx_compare.match.9847039085.1	TA05175, TpMuguga_03g00549	ELME000167	Mad2 binding motif	0.000101063
apx_compare.match.9847039085.1	TA05175, TpMuguga_03g00549	ELME000313	The WH2 motif is of variable length (16-19 amino acids) binding to the hydrophobic cleft formed by actin's subdomains 1 and 3. At the N-terminus it forms an alpha-helix followed by a flexible loop stabilised upon actin binding.	0.000660305
apx_compare.match.9846135672.1	TA12245, TpMuguga_02g02395	ELME000095	This phosphorylation-dependent motif binds to Shc-like and IRS-like PTB domains. The pTyr is positioned within a highly basic-charged anchoring pocket. A hydrophobic residue -5 (compared to pY) increases the affinity of the interaction.	0.000135241
apx_compare.match.9846135672.1	TA12245, TpMuguga_02g02395	ELME000122	These phosphorylation-independent motifs bind to Dab-like PTB domains. Binding is not driven by contacts at the 0 or FY position, but instead is dependent upon the large number of hydrophobic and hydrogen bond contacts between motif and domain.	0.000310821
apx_compare.match.9846135672.1	TA12245, TpMuguga_02g02395	ELME000163	YXXQ motif found in the cytoplasmic region of cytokine receptors that bind STAT3 SH2 domain.	0.000797496
apx_compare.match.9846135672.1	TA12245, TpMuguga_02g02395	ELME000328	Fxxx[WF] motifs are present in Pex19 and S. cerevisiae Pex5 cytosolic receptors that bind to peroxisomal membrane docking member, Pex14	0.000462812
apx_compare.match.9846135672.1	TA12245, TpMuguga_02g02395	ELME000084	GRB2-like Src Homology 2 (SH2) domains binding motif.	0.000478687
apx_compare.match.9846753762.1	TpMuguga_02g02085, TA15650	ELME000351	N-terminal motif that initiates protein degradation by binding to the UBR-box of N-recognins. This N-degron variant comprises N-terminal Arg or Lys as destabilizing residue.	0.000206359
apx_compare.match.9846753762.1	TpMuguga_02g02085, TA15650	ELME000080	Wxxx[FY] motifs present in N-terminal half of Pex5 bind to Pex13 and Pex14 at peroxisomal and glycosomal membranes to facilitate entrance of PTS1 cargo proteins into the organellar lumen.	0.000222625
apx_compare.match.9846753762.1	TpMuguga_02g02085, TA15650	ELME000328	Fxxx[WF] motifs are present in Pex19 and S. cerevisiae Pex5 cytosolic receptors that bind to peroxisomal membrane docking member, Pex14	0.000462812
apx_compare.match.9846753762.1	TpMuguga_02g02085, TA15650	ELME000084	GRB2-like Src Homology 2 (SH2) domains binding motif.	0.000478687
apx_compare.match.9846237948.1	TpMuguga_03g00633, TA18755	ELME000095	This phosphorylation-dependent motif binds to Shc-like and IRS-like PTB domains. The pTyr is positioned within a highly basic-charged anchoring pocket. A hydrophobic residue -5 (compared to pY) increases the affinity of the interaction.	0.000135241
apx_compare.match.9846237948.1	TpMuguga_03g00633, TA18755	ELME000122	These phosphorylation-independent motifs bind to Dab-like PTB domains. Binding is not driven by contacts at the 0 or FY position, but instead is dependent upon the large number of hydrophobic and hydrogen bond contacts between motif and domain.	0.000310821
apx_compare.match.9846237948.1	TpMuguga_03g00633, TA18755	ELME000020	ITIM (immunoreceptor tyrosine-based inhibitory motif). Phosphorylation of the ITIM motif, found in the cytoplasmic tail of some inhibitory receptors (KIRs) that bind MHC Class I, leads to the recruitment and activation of a protein tyrosine phosphatase.	0.000299241
apx_compare.match.9846237948.1	TpMuguga_03g00633, TA18755	ELME000317	Motif binding to the dorsal surface of eIF4E.	0.000189128
apx_compare.match.9846237948.1	TpMuguga_03g00633, TA18755	ELME000103	Proprotein convertase 7 (PC7, PCSK7) cleavage site (R-X-X-X-[RK]-R-|-X).	0.000508723
apx_compare.match.9846237948.1	TpMuguga_03g00633, TA18755	ELME000065	Phosphorylase kinase phosphorylation site	0.000941754
apx_compare.match.9846237948.1	TpMuguga_03g00633, TA18755	ELME000084	GRB2-like Src Homology 2 (SH2) domains binding motif.	0.000478687
apx_compare.match.9847257032.1	TpMuguga_02g00255, TA12165	ELME000313	The WH2 motif is of variable length (16-19 amino acids) binding to the hydrophobic cleft formed by actin's subdomains 1 and 3. At the N-terminus it forms an alpha-helix followed by a flexible loop stabilised upon actin binding.	0.000660305
apx_compare.match.9846936825.1	TA05760, TpMuguga_01g00701	ELME000270	Monopartite variant of the classical basically charged NLS. Strong core version.	0.000234485
apx_compare.match.9846936825.1	TA05760, TpMuguga_01g00701	ELME000334	The LATS phosphorylation motif is recognised by the LATS kinases for Ser/Thr phosphorylation. Substrates are often found toward the end of the Hippo signalling pathway.	0.000477646
apx_compare.match.9846318084.1	TA13755, TpMuguga_02g00543	ELME000317	Motif binding to the dorsal surface of eIF4E.	0.000189128
apx_compare.match.9846318084.1	TA13755, TpMuguga_02g00543	ELME000231	An RxxL-based motif that binds to the Cdh1 and Cdc20 components of APC/C thereby targeting the protein for destruction in a cell cycle dependent manner	0.000767697
apx_compare.match.9846318084.1	TA13755, TpMuguga_02g00543	ELME000137	Protein phosphatase 1 catalytic subunit (PP1c) interacting motif binds targeting proteins that dock to the substrate for dephosphorylation. The motif defined is [RK]{0,1}[VI][^P][FW].	0.000830144
apx_compare.match.9846318084.1	TA13755, TpMuguga_02g00543	ELME000249	TRF1 and TRF2 both bind to another shelterin protein: TIN2. The TRF1-TIN2 interaction was mediated by a short motif in the N-Ter of TIN2. TIN2 connects TRF1 to TRF2; this link contributes to the stabilization of TRF2 on telomeres.	0.000224005
apx_compare.match.9846318084.1	TA13755, TpMuguga_02g00543	ELME000081	Src-family Src Homology 2 (SH2) domains binding motif.	0.000872937
apx_compare.match.9846318084.1	TA13755, TpMuguga_02g00543	ELME000080	Wxxx[FY] motifs present in N-terminal half of Pex5 bind to Pex13 and Pex14 at peroxisomal and glycosomal membranes to facilitate entrance of PTS1 cargo proteins into the organellar lumen.	0.000222625
apx_compare.match.9846799486.1	TA07210, TpMuguga_04g00202	ELME000167	Mad2 binding motif	0.000101063
apx_compare.match.9846677439.1	TpMuguga_03g00264, TA03620	ELME000184	Motif found in p53 family members which confers binding to the N-terminal domain of MDM2.	1.82941e-05
apx_compare.match.9847172903.1	TpMuguga_04g00885, TA11095	ELME000326	The F and H motif describes a 10-13-mer peptide sequence determined by a highly conserved phenylalanine and histidine residue surrounded by hydrophobic amino acids. A complex of ASH and RhoGAP-like domain binds this motif within a hydrophobic pocket.	9.77241e-06
apx_compare.match.9846808421.1	TA08620, TpMuguga_04g00470	ELME000157	PXXDY motif recognized by some SH3 domains	6.68687e-05
apx_compare.match.9846560970.1	TpMuguga_03g00849, TA17450	ELME000289	The TPxxS phospho-dependent degron binds the FBW7 F box proteins of the SCF (Skp1_Cullin-Fbox) complex.	0.000713833
apx_compare.match.9846560970.1	TpMuguga_03g00849, TA17450	ELME000231	An RxxL-based motif that binds to the Cdh1 and Cdc20 components of APC/C thereby targeting the protein for destruction in a cell cycle dependent manner	0.000767697
apx_compare.match.9846560970.1	TpMuguga_03g00849, TA17450	ELME000351	N-terminal motif that initiates protein degradation by binding to the UBR-box of N-recognins. This N-degron variant comprises N-terminal Arg or Lys as destabilizing residue.	0.000206359
apx_compare.match.9846560970.1	TpMuguga_03g00849, TA17450	ELME000249	TRF1 and TRF2 both bind to another shelterin protein: TIN2. The TRF1-TIN2 interaction was mediated by a short motif in the N-Ter of TIN2. TIN2 connects TRF1 to TRF2; this link contributes to the stabilization of TRF2 on telomeres.	0.000224005
apx_compare.match.9846560970.1	TpMuguga_03g00849, TA17450	ELME000137	Protein phosphatase 1 catalytic subunit (PP1c) interacting motif binds targeting proteins that dock to the substrate for dephosphorylation. The motif defined is [RK]{0,1}[VI][^P][FW].	0.000830144
apx_compare.match.9847084752.1	TA11050, TpMuguga_04g00896	ELME000352	N-terminal motif that initiates protein degradation by binding to the UBR-box of N-recognins. This N-degron variant comprises N-terminal Asp or Glu as destabilizing residue.	0.000253708
apx_compare.match.9847084752.1	TA11050, TpMuguga_04g00896	ELME000301	The LxxLFD motif binds in a deep groove between pocket A and pocket B of the Retinoblastoma protein	2.47481e-05
apx_compare.match.9846996594.1	TA06620, TpMuguga_01g00960	ELME000045	The nuclear receptor box motif (LXXLL) confers binding to nuclear receptors.	0.000262765
apx_compare.match.9846957512.1	TpMuguga_03g00838, TA18450	ELME000011	ER retention and retrieving signal found at the C-terminus of type I ER membrane proteins (cytoplasmic in this topology). Di-Lysine signal is responsible for COPI-mediated retrieval from post-ER compartments.	2.67747e-05
apx_compare.match.9846957512.1	TpMuguga_03g00838, TA18450	ELME000105	The WRPW motif mediates recruitment of transcriptional co-repressors of the Groucho/transducin-like enhancer-of-split (TLE) family. LIG_WRPW_2 is not restricted to the C-terminus (in contrast to LIG_WRPW_1).	1.82474e-05
apx_compare.match.9847116553.1	TpMuguga_03g00580, TA18545	ELME000314	RPEL motif, present in proteins in several repeats, mediates binding to the hydrophobic cleft created by subdomains 1 and 3 of G-actin.	6.11605e-06
apx_compare.match.9847116553.1	TpMuguga_03g00580, TA18545	ELME000326	The F and H motif describes a 10-13-mer peptide sequence determined by a highly conserved phenylalanine and histidine residue surrounded by hydrophobic amino acids. A complex of ASH and RhoGAP-like domain binds this motif within a hydrophobic pocket.	9.77241e-06
apx_compare.match.9846704542.1	TpMuguga_01g00392, TA20930	ELME000231	An RxxL-based motif that binds to the Cdh1 and Cdc20 components of APC/C thereby targeting the protein for destruction in a cell cycle dependent manner	0.000767697
apx_compare.match.9846904908.1	TpMuguga_02g00500, TA13530	ELME000163	YXXQ motif found in the cytoplasmic region of cytokine receptors that bind STAT3 SH2 domain.	0.000797496
apx_compare.match.9846126822.1	TpMuguga_02g00493, TA13495	ELME000172	Prophenoloxidase-activating proteinase (PAP) cleavage site ([ILV]-X-X-R-|-[FV]-[GS]-X).	0.000105376
apx_compare.match.9846126822.1	TpMuguga_02g00493, TA13495	ELME000301	The LxxLFD motif binds in a deep groove between pocket A and pocket B of the Retinoblastoma protein	2.47481e-05
apx_compare.match.9846303770.1	TpMuguga_03g00866, TA05580	ELME000020	ITIM (immunoreceptor tyrosine-based inhibitory motif). Phosphorylation of the ITIM motif, found in the cytoplasmic tail of some inhibitory receptors (KIRs) that bind MHC Class I, leads to the recruitment and activation of a protein tyrosine phosphatase.	0.000299241
apx_compare.match.9846303770.1	TpMuguga_03g00866, TA05580	ELME000122	These phosphorylation-independent motifs bind to Dab-like PTB domains. Binding is not driven by contacts at the 0 or FY position, but instead is dependent upon the large number of hydrophobic and hydrogen bond contacts between motif and domain.	0.000310821
apx_compare.match.9846303770.1	TpMuguga_03g00866, TA05580	ELME000083	SH-PTP2 and phospholipase C-gamma Src Homology 2 (SH2) domains binding motif.	0.000245393
apx_compare.match.9846303770.1	TpMuguga_03g00866, TA05580	ELME000328	Fxxx[WF] motifs are present in Pex19 and S. cerevisiae Pex5 cytosolic receptors that bind to peroxisomal membrane docking member, Pex14	0.000462812
apx_compare.match.9846303770.1	TpMuguga_03g00866, TA05580	ELME000080	Wxxx[FY] motifs present in N-terminal half of Pex5 bind to Pex13 and Pex14 at peroxisomal and glycosomal membranes to facilitate entrance of PTS1 cargo proteins into the organellar lumen.	0.000222625
apx_compare.match.9846303770.1	TpMuguga_03g00866, TA05580	ELME000081	Src-family Src Homology 2 (SH2) domains binding motif.	0.000872937
apx_compare.match.9846303770.1	TpMuguga_03g00866, TA05580	ELME000355	N-terminal motif that initiates protein degradation by binding to the N-box of N-recognins. This N-degron variant comprises N-terminal a bulky hydrophobic residue as destabilizing residue.	0.000230216
apx_compare.match.9846303770.1	TpMuguga_03g00866, TA05580	ELME000084	GRB2-like Src Homology 2 (SH2) domains binding motif.	0.000478687
apx_compare.match.9846431214.1	TpMuguga_03g00437, TA04545	ELME000328	Fxxx[WF] motifs are present in Pex19 and S. cerevisiae Pex5 cytosolic receptors that bind to peroxisomal membrane docking member, Pex14	0.000462812
apx_compare.match.9846431214.1	TpMuguga_03g00437, TA04545	ELME000355	N-terminal motif that initiates protein degradation by binding to the N-box of N-recognins. This N-degron variant comprises N-terminal a bulky hydrophobic residue as destabilizing residue.	0.000230216
apx_compare.match.9846431214.1	TpMuguga_03g00437, TA04545	ELME000084	GRB2-like Src Homology 2 (SH2) domains binding motif.	0.000478687
apx_compare.match.9846833691.1	TpMuguga_02g00571, TA20310	ELME000045	The nuclear receptor box motif (LXXLL) confers binding to nuclear receptors.	0.000262765
apx_compare.match.9846833691.1	TpMuguga_02g00571, TA20310	ELME000079	Atipical motif for N-glycosylation site. Examples are Human CD69, which is uniquely glycosylated at typical (Asn-X-Ser/Thr) and atypical (Asn-X-Cys) motifs, beta protein C	0.000297299
apx_compare.match.9846833691.1	TpMuguga_02g00571, TA20310	ELME000020	ITIM (immunoreceptor tyrosine-based inhibitory motif). Phosphorylation of the ITIM motif, found in the cytoplasmic tail of some inhibitory receptors (KIRs) that bind MHC Class I, leads to the recruitment and activation of a protein tyrosine phosphatase.	0.000299241
apx_compare.match.9846833691.1	TpMuguga_02g00571, TA20310	ELME000328	Fxxx[WF] motifs are present in Pex19 and S. cerevisiae Pex5 cytosolic receptors that bind to peroxisomal membrane docking member, Pex14	0.000462812
apx_compare.match.9846833691.1	TpMuguga_02g00571, TA20310	ELME000084	GRB2-like Src Homology 2 (SH2) domains binding motif.	0.000478687
apx_compare.match.9846833691.1	TpMuguga_02g00571, TA20310	ELME000122	These phosphorylation-independent motifs bind to Dab-like PTB domains. Binding is not driven by contacts at the 0 or FY position, but instead is dependent upon the large number of hydrophobic and hydrogen bond contacts between motif and domain.	0.000310821
apx_compare.match.9846833691.1	TpMuguga_02g00571, TA20310	ELME000163	YXXQ motif found in the cytoplasmic region of cytokine receptors that bind STAT3 SH2 domain.	0.000797496
apx_compare.match.9847004213.1	TA04225, TpMuguga_03g00379	ELME000201	Pattern encompassing the ULMs in SF1 and SAP155 which bind to the UHM of U2AF65	1.52757e-05
apx_compare.match.9847004213.1	TA04225, TpMuguga_03g00379	ELME000352	N-terminal motif that initiates protein degradation by binding to the UBR-box of N-recognins. This N-degron variant comprises N-terminal Asp or Glu as destabilizing residue.	0.000253708
apx_compare.match.9847004213.1	TA04225, TpMuguga_03g00379	ELME000270	Monopartite variant of the classical basically charged NLS. Strong core version.	0.000234485
apx_compare.match.9847036060.1	TA05985, TpMuguga_01g02855	ELME000334	The LATS phosphorylation motif is recognised by the LATS kinases for Ser/Thr phosphorylation. Substrates are often found toward the end of the Hippo signalling pathway.	0.000477646
apx_compare.match.9846158953.1	TA15775, TpMuguga_02g00102	ELME000193	Some proteins re-exported from the nucleus contain a Leucine-rich nuclear export signal (NES) binding to the CRM1 exportin protein.	0.000762614
apx_compare.match.9846158953.1	TA15775, TpMuguga_02g00102	ELME000047	Clathrin box motif found on cargo adaptor proteins, it interacts with the beta propeller structure located at the N-terminus of Clathrin heavy chain.	0.000340551
apx_compare.match.9846158953.1	TA15775, TpMuguga_02g00102	ELME000095	This phosphorylation-dependent motif binds to Shc-like and IRS-like PTB domains. The pTyr is positioned within a highly basic-charged anchoring pocket. A hydrophobic residue -5 (compared to pY) increases the affinity of the interaction.	0.000135241
apx_compare.match.9846158953.1	TA15775, TpMuguga_02g00102	ELME000122	These phosphorylation-independent motifs bind to Dab-like PTB domains. Binding is not driven by contacts at the 0 or FY position, but instead is dependent upon the large number of hydrophobic and hydrogen bond contacts between motif and domain.	0.000310821
apx_compare.match.9846158953.1	TA15775, TpMuguga_02g00102	ELME000353	N-terminal motif that initiates protein degradation by binding to the UBR-box of N-recognins. This N-degron variant comprises N-terminal Asn or Gln as destabilizing residue.	0.000164535
apx_compare.match.9846158953.1	TA15775, TpMuguga_02g00102	ELME000328	Fxxx[WF] motifs are present in Pex19 and S. cerevisiae Pex5 cytosolic receptors that bind to peroxisomal membrane docking member, Pex14	0.000462812
apx_compare.match.9846158953.1	TA15775, TpMuguga_02g00102	ELME000278	Monopartite variant of the classical basically charged NLS. C-extended version.	0.000725182
apx_compare.match.9846158953.1	TA15775, TpMuguga_02g00102	ELME000240	The USP7 NTD domain binding motif variant based on the EBV EBNA1 interaction.	0.000716871
apx_compare.match.9846605054.1	TA16115, TpMuguga_01g00970	ELME000328	Fxxx[WF] motifs are present in Pex19 and S. cerevisiae Pex5 cytosolic receptors that bind to peroxisomal membrane docking member, Pex14	0.000462812
apx_compare.match.9846605054.1	TA16115, TpMuguga_01g00970	ELME000355	N-terminal motif that initiates protein degradation by binding to the N-box of N-recognins. This N-degron variant comprises N-terminal a bulky hydrophobic residue as destabilizing residue.	0.000230216
apx_compare.match.9847176180.1	TpMuguga_03g00162, TA05440	ELME000134	Calmodulin binding helical peptide motif	0.000265815
apx_compare.match.9846180326.1	TA18240, TpMuguga_03g00790	ELME000292	The TPxxE phospho-dependent degron binds the FBW7 F box proteins of the SCF (Skp1_Cullin-Fbox) complex.	0.000388223
apx_compare.match.9846180326.1	TA18240, TpMuguga_03g00790	ELME000326	The F and H motif describes a 10-13-mer peptide sequence determined by a highly conserved phenylalanine and histidine residue surrounded by hydrophobic amino acids. A complex of ASH and RhoGAP-like domain binds this motif within a hydrophobic pocket.	9.77241e-06
apx_compare.match.9846180326.1	TA18240, TpMuguga_03g00790	ELME000320	DOC_PIKK_1 motif is located in the C terminus of Nbs1 and its homologues and interacts with PIKK family members.	3.12857e-05
apx_compare.match.9846180326.1	TA18240, TpMuguga_03g00790	ELME000249	TRF1 and TRF2 both bind to another shelterin protein: TIN2. The TRF1-TIN2 interaction was mediated by a short motif in the N-Ter of TIN2. TIN2 connects TRF1 to TRF2; this link contributes to the stabilization of TRF2 on telomeres.	0.000224005
apx_compare.match.9846180326.1	TA18240, TpMuguga_03g00790	ELME000107	The acidic Phe motif mediates the interaction between a set of accessory proteins and the gamma-ear domain (GAE) of GGAs and AP-1. Proposed roles: in clathrin localization and assembly on TGN/endosome membranes and in traffic between the TGN and endosome.	5.27945e-06
apx_compare.match.9846603708.1	TA04910, TpMuguga_03g00502	ELME000137	Protein phosphatase 1 catalytic subunit (PP1c) interacting motif binds targeting proteins that dock to the substrate for dephosphorylation. The motif defined is [RK]{0,1}[VI][^P][FW].	0.000830144
apx_compare.match.9846603708.1	TA04910, TpMuguga_03g00502	ELME000293	These IBMs are found in the N-terminal regions of arthropodal caspase subunits where they mediate the inhibition of activated caspases by binding to conserved surface grooves on type III BIR domains of Inhibitor of Apoptosis Proteins (IAPs).	0.000275376
apx_compare.match.9846603708.1	TA04910, TpMuguga_03g00502	ELME000167	Mad2 binding motif	0.000101063
apx_compare.match.9846281582.1	TpMuguga_03g00123, TA05270	ELME000317	Motif binding to the dorsal surface of eIF4E.	0.000189128
apx_compare.match.9846281582.1	TpMuguga_03g00123, TA05270	ELME000095	This phosphorylation-dependent motif binds to Shc-like and IRS-like PTB domains. The pTyr is positioned within a highly basic-charged anchoring pocket. A hydrophobic residue -5 (compared to pY) increases the affinity of the interaction.	0.000135241
apx_compare.match.9846281582.1	TpMuguga_03g00123, TA05270	ELME000045	The nuclear receptor box motif (LXXLL) confers binding to nuclear receptors.	0.000262765
apx_compare.match.9846281582.1	TpMuguga_03g00123, TA05270	ELME000056	NPF motif interacting with EH domains, usually during regulation of endocytotic processes	5.86028e-05
apx_compare.match.9846281582.1	TpMuguga_03g00123, TA05270	ELME000148	The engrailed homology domain 1 motif is found in homeodomain containing active repressors and other transcription families, and allows for the recruitment of Groucho/TLE corepressors.	7.85798e-05
apx_compare.match.9846641119.1	TA16125, TpMuguga_01g00972	ELME000301	The LxxLFD motif binds in a deep groove between pocket A and pocket B of the Retinoblastoma protein	2.47481e-05
apx_compare.match.9846641119.1	TA16125, TpMuguga_01g00972	ELME000122	These phosphorylation-independent motifs bind to Dab-like PTB domains. Binding is not driven by contacts at the 0 or FY position, but instead is dependent upon the large number of hydrophobic and hydrogen bond contacts between motif and domain.	0.000310821
apx_compare.match.9846641119.1	TA16125, TpMuguga_01g00972	ELME000193	Some proteins re-exported from the nucleus contain a Leucine-rich nuclear export signal (NES) binding to the CRM1 exportin protein.	0.000762614
apx_compare.match.9846751857.1	TpMuguga_01g00655, TA02935	ELME000095	This phosphorylation-dependent motif binds to Shc-like and IRS-like PTB domains. The pTyr is positioned within a highly basic-charged anchoring pocket. A hydrophobic residue -5 (compared to pY) increases the affinity of the interaction.	0.000135241
apx_compare.match.9846751857.1	TpMuguga_01g00655, TA02935	ELME000364	This WDR5-binding motif binds between blades 5 and 6 of the WD40 repeat domain of WDR5, opposite of the Win motif-binding site, to mediate assembly of histone methylation complexes.	0.000146218
apx_compare.match.9846751857.1	TpMuguga_01g00655, TA02935	ELME000079	Atipical motif for N-glycosylation site. Examples are Human CD69, which is uniquely glycosylated at typical (Asn-X-Ser/Thr) and atypical (Asn-X-Cys) motifs, beta protein C	0.000297299
apx_compare.match.9846751857.1	TpMuguga_01g00655, TA02935	ELME000355	N-terminal motif that initiates protein degradation by binding to the N-box of N-recognins. This N-degron variant comprises N-terminal a bulky hydrophobic residue as destabilizing residue.	0.000230216
apx_compare.match.9846289742.1	TA10755, TpMuguga_04g00641	ELME000083	SH-PTP2 and phospholipase C-gamma Src Homology 2 (SH2) domains binding motif.	0.000245393
apx_compare.match.9846289742.1	TA10755, TpMuguga_04g00641	ELME000193	Some proteins re-exported from the nucleus contain a Leucine-rich nuclear export signal (NES) binding to the CRM1 exportin protein.	0.000762614
apx_compare.match.9846289742.1	TA10755, TpMuguga_04g00641	ELME000056	NPF motif interacting with EH domains, usually during regulation of endocytotic processes	5.86028e-05
apx_compare.match.9846974965.1	TA05510, TpMuguga_03g00179	ELME000304	The DOC_AGCK_PIF_1 motif contains a phosphorylatable serine/threonine residue that allows fine-tuning of the affinity of the motif for the PIF pocket, with the phosphorylated motif showing a higher affinity.	3.84269e-06
apx_compare.match.9846974965.1	TA05510, TpMuguga_03g00179	ELME000355	N-terminal motif that initiates protein degradation by binding to the N-box of N-recognins. This N-degron variant comprises N-terminal a bulky hydrophobic residue as destabilizing residue.	0.000230216
apx_compare.match.9846974965.1	TA05510, TpMuguga_03g00179	ELME000140	The PCNA binding PIP box motif is found in proteins involved in DNA replication, repair and cell cycle control.	1.6645e-06
apx_compare.match.9846802631.1	TA18155, TpMuguga_03g00770	ELME000353	N-terminal motif that initiates protein degradation by binding to the UBR-box of N-recognins. This N-degron variant comprises N-terminal Asn or Gln as destabilizing residue.	0.000164535
apx_compare.match.9846717472.1	TA05870, TpMuguga_01g00704	ELME000020	ITIM (immunoreceptor tyrosine-based inhibitory motif). Phosphorylation of the ITIM motif, found in the cytoplasmic tail of some inhibitory receptors (KIRs) that bind MHC Class I, leads to the recruitment and activation of a protein tyrosine phosphatase.	0.000299241
apx_compare.match.9846717472.1	TA05870, TpMuguga_01g00704	ELME000317	Motif binding to the dorsal surface of eIF4E.	0.000189128
apx_compare.match.9846717472.1	TA05870, TpMuguga_01g00704	ELME000232	Motif conserving the exact sequence KEN that binds to the APC/C subunit Cdh1 causing the protein to be targeted for 26S proteasome mediated degradation.	0.000184312
apx_compare.match.9846717472.1	TA05870, TpMuguga_01g00704	ELME000163	YXXQ motif found in the cytoplasmic region of cytokine receptors that bind STAT3 SH2 domain.	0.000797496
apx_compare.match.9846717472.1	TA05870, TpMuguga_01g00704	ELME000313	The WH2 motif is of variable length (16-19 amino acids) binding to the hydrophobic cleft formed by actin's subdomains 1 and 3. At the N-terminus it forms an alpha-helix followed by a flexible loop stabilised upon actin binding.	0.000660305
apx_compare.match.9846717472.1	TA05870, TpMuguga_01g00704	ELME000137	Protein phosphatase 1 catalytic subunit (PP1c) interacting motif binds targeting proteins that dock to the substrate for dephosphorylation. The motif defined is [RK]{0,1}[VI][^P][FW].	0.000830144
apx_compare.match.9846717472.1	TA05870, TpMuguga_01g00704	ELME000190	DPF/W motif binds alpha and beta subunits of AP2 adaptor complex.	0.000119206
apx_compare.match.9846717472.1	TA05870, TpMuguga_01g00704	ELME000079	Atipical motif for N-glycosylation site. Examples are Human CD69, which is uniquely glycosylated at typical (Asn-X-Ser/Thr) and atypical (Asn-X-Cys) motifs, beta protein C	0.000297299
apx_compare.match.9846717472.1	TA05870, TpMuguga_01g00704	ELME000328	Fxxx[WF] motifs are present in Pex19 and S. cerevisiae Pex5 cytosolic receptors that bind to peroxisomal membrane docking member, Pex14	0.000462812
apx_compare.match.9846717472.1	TA05870, TpMuguga_01g00704	ELME000080	Wxxx[FY] motifs present in N-terminal half of Pex5 bind to Pex13 and Pex14 at peroxisomal and glycosomal membranes to facilitate entrance of PTS1 cargo proteins into the organellar lumen.	0.000222625
apx_compare.match.9846717472.1	TA05870, TpMuguga_01g00704	ELME000285	These IBMs are found in pro-apoptotic proteins and function in the abrogation of caspase inhibition by Inhibitor of Apoptosis Proteins (IAPs) in apoptotic cells. The motif binds specifically to type II BIR domains.	0.000325202
apx_compare.match.9846717472.1	TA05870, TpMuguga_01g00704	ELME000084	GRB2-like Src Homology 2 (SH2) domains binding motif.	0.000478687
apx_compare.match.9846564440.1	TpMuguga_02g00812, TA15265	ELME000308	In the DOC_AGCK_PIF_2 motif the phosphorylatable serine/threonine residue is replaced by an acidic aspartate or glutamate residue.	3.26727e-06
apx_compare.match.9846564440.1	TpMuguga_02g00812, TA15265	ELME000045	The nuclear receptor box motif (LXXLL) confers binding to nuclear receptors.	0.000262765
apx_compare.match.9846564440.1	TpMuguga_02g00812, TA15265	ELME000142	ITSM (immunoreceptor tyrosine-based switch motif). This motif is present in the cytoplasmic region of the CD150 subfamily within the CD2 family and it enables these receptors to bind to and to be regulated by SH2 adaptor molecules, as SH2DIA.	6.09445e-05
apx_compare.match.9846564440.1	TpMuguga_02g00812, TA15265	ELME000355	N-terminal motif that initiates protein degradation by binding to the N-box of N-recognins. This N-degron variant comprises N-terminal a bulky hydrophobic residue as destabilizing residue.	0.000230216
apx_compare.match.9846564440.1	TpMuguga_02g00812, TA15265	ELME000041	Motif interacts with PAH2 domain in the Sin3 scaffold protein (not mad or sp-1 like).	2.19698e-05
apx_compare.match.9846503232.1	TpMuguga_02g00633, TA14270	ELME000045	The nuclear receptor box motif (LXXLL) confers binding to nuclear receptors.	0.000262765
apx_compare.match.9846503232.1	TpMuguga_02g00633, TA14270	ELME000249	TRF1 and TRF2 both bind to another shelterin protein: TIN2. The TRF1-TIN2 interaction was mediated by a short motif in the N-Ter of TIN2. TIN2 connects TRF1 to TRF2; this link contributes to the stabilization of TRF2 on telomeres.	0.000224005
apx_compare.match.9847227853.1	TA09755, TpMuguga_01g01217	ELME000137	Protein phosphatase 1 catalytic subunit (PP1c) interacting motif binds targeting proteins that dock to the substrate for dephosphorylation. The motif defined is [RK]{0,1}[VI][^P][FW].	0.000830144
apx_compare.match.9847227853.1	TA09755, TpMuguga_01g01217	ELME000231	An RxxL-based motif that binds to the Cdh1 and Cdc20 components of APC/C thereby targeting the protein for destruction in a cell cycle dependent manner	0.000767697
apx_compare.match.9847227853.1	TA09755, TpMuguga_01g01217	ELME000328	Fxxx[WF] motifs are present in Pex19 and S. cerevisiae Pex5 cytosolic receptors that bind to peroxisomal membrane docking member, Pex14	0.000462812
apx_compare.match.9846750351.1	TpMuguga_04g00068, TA07230	ELME000289	The TPxxS phospho-dependent degron binds the FBW7 F box proteins of the SCF (Skp1_Cullin-Fbox) complex.	0.000713833
apx_compare.match.9846750351.1	TpMuguga_04g00068, TA07230	ELME000083	SH-PTP2 and phospholipase C-gamma Src Homology 2 (SH2) domains binding motif.	0.000245393
apx_compare.match.9846750351.1	TpMuguga_04g00068, TA07230	ELME000193	Some proteins re-exported from the nucleus contain a Leucine-rich nuclear export signal (NES) binding to the CRM1 exportin protein.	0.000762614
apx_compare.match.9846750351.1	TpMuguga_04g00068, TA07230	ELME000007	Interacts with the Retinoblastoma protein	0.000135036
apx_compare.match.9846750351.1	TpMuguga_04g00068, TA07230	ELME000140	The PCNA binding PIP box motif is found in proteins involved in DNA replication, repair and cell cycle control.	1.6645e-06
apx_compare.match.9846269609.1	TpMuguga_04g00482, TA08670	ELME000300	SPAK/OSR1 kinase binding motif acts as a docking site which aids the interaction with their binding partners including the upstream activators and the phosphorylated substrates.	7.67826e-05
apx_compare.match.9846431722.1	TpMuguga_04g00023, TA17180	ELME000331	Separase cleavage site, best known in sister chromatid separation.	0.000341044
apx_compare.match.9846431722.1	TpMuguga_04g00023, TA17180	ELME000270	Monopartite variant of the classical basically charged NLS. Strong core version.	0.000234485
apx_compare.match.9846431722.1	TpMuguga_04g00023, TA17180	ELME000184	Motif found in p53 family members which confers binding to the N-terminal domain of MDM2.	1.82941e-05
apx_compare.match.9846431722.1	TpMuguga_04g00023, TA17180	ELME000083	SH-PTP2 and phospholipase C-gamma Src Homology 2 (SH2) domains binding motif.	0.000245393
apx_compare.match.9846431722.1	TpMuguga_04g00023, TA17180	ELME000081	Src-family Src Homology 2 (SH2) domains binding motif.	0.000872937
apx_compare.match.9846431722.1	TpMuguga_04g00023, TA17180	ELME000080	Wxxx[FY] motifs present in N-terminal half of Pex5 bind to Pex13 and Pex14 at peroxisomal and glycosomal membranes to facilitate entrance of PTS1 cargo proteins into the organellar lumen.	0.000222625
apx_compare.match.9846431722.1	TpMuguga_04g00023, TA17180	ELME000328	Fxxx[WF] motifs are present in Pex19 and S. cerevisiae Pex5 cytosolic receptors that bind to peroxisomal membrane docking member, Pex14	0.000462812
apx_compare.match.9846431722.1	TpMuguga_04g00023, TA17180	ELME000084	GRB2-like Src Homology 2 (SH2) domains binding motif.	0.000478687
apx_compare.match.9846431722.1	TpMuguga_04g00023, TA17180	ELME000047	Clathrin box motif found on cargo adaptor proteins, it interacts with the beta propeller structure located at the N-terminus of Clathrin heavy chain.	0.000340551
apx_compare.match.9846431722.1	TpMuguga_04g00023, TA17180	ELME000020	ITIM (immunoreceptor tyrosine-based inhibitory motif). Phosphorylation of the ITIM motif, found in the cytoplasmic tail of some inhibitory receptors (KIRs) that bind MHC Class I, leads to the recruitment and activation of a protein tyrosine phosphatase.	0.000299241
apx_compare.match.9846431722.1	TpMuguga_04g00023, TA17180	ELME000232	Motif conserving the exact sequence KEN that binds to the APC/C subunit Cdh1 causing the protein to be targeted for 26S proteasome mediated degradation.	0.000184312
apx_compare.match.9846431722.1	TpMuguga_04g00023, TA17180	ELME000137	Protein phosphatase 1 catalytic subunit (PP1c) interacting motif binds targeting proteins that dock to the substrate for dephosphorylation. The motif defined is [RK]{0,1}[VI][^P][FW].	0.000830144
apx_compare.match.9846431722.1	TpMuguga_04g00023, TA17180	ELME000135	WW domain of group III binding motif	0.000567323
apx_compare.match.9846431722.1	TpMuguga_04g00023, TA17180	ELME000134	Calmodulin binding helical peptide motif	0.000265815
apx_compare.match.9846431722.1	TpMuguga_04g00023, TA17180	ELME000101	Furin (PACE) cleavage site (R-X-[RK]-R-|-X).	0.000508723
apx_compare.match.9846431722.1	TpMuguga_04g00023, TA17180	ELME000065	Phosphorylase kinase phosphorylation site	0.000941754
apx_compare.match.9846431722.1	TpMuguga_04g00023, TA17180	ELME000163	YXXQ motif found in the cytoplasmic region of cytokine receptors that bind STAT3 SH2 domain.	0.000797496
apx_compare.match.9846262943.1	TpMuguga_01g00003, TA16050	ELME000322	Degradation motif recognised by a pre-assembled complex consisting of Skp2 (an F box protein of the SCF E3 ubiquitin ligase) and Cks1, which leads to ubiquitylation and subsequent proteosomal degradation.	4.77974e-05
apx_compare.match.9846262943.1	TpMuguga_01g00003, TA16050	ELME000095	This phosphorylation-dependent motif binds to Shc-like and IRS-like PTB domains. The pTyr is positioned within a highly basic-charged anchoring pocket. A hydrophobic residue -5 (compared to pY) increases the affinity of the interaction.	0.000135241
apx_compare.match.9846262943.1	TpMuguga_01g00003, TA16050	ELME000193	Some proteins re-exported from the nucleus contain a Leucine-rich nuclear export signal (NES) binding to the CRM1 exportin protein.	0.000762614
apx_compare.match.9846262943.1	TpMuguga_01g00003, TA16050	ELME000184	Motif found in p53 family members which confers binding to the N-terminal domain of MDM2.	1.82941e-05
apx_compare.match.9846262943.1	TpMuguga_01g00003, TA16050	ELME000083	SH-PTP2 and phospholipase C-gamma Src Homology 2 (SH2) domains binding motif.	0.000245393
apx_compare.match.9846262943.1	TpMuguga_01g00003, TA16050	ELME000198	Phosphopeptide motif which directly interacts with the BRCT (carboxy-terminal) domain of the Breast Cancer Gene BRCA1 with high affinity.	0.000116928
apx_compare.match.9846262943.1	TpMuguga_01g00003, TA16050	ELME000351	N-terminal motif that initiates protein degradation by binding to the UBR-box of N-recognins. This N-degron variant comprises N-terminal Arg or Lys as destabilizing residue.	0.000206359
apx_compare.match.9846262943.1	TpMuguga_01g00003, TA16050	ELME000269	The DSGxxS phospho-dependent degron binds the F box protein of the SCF-betaTrCP1 complex. The degron is found in various proteins that function in regulation of cell state.	0.000126395
apx_compare.match.9846262943.1	TpMuguga_01g00003, TA16050	ELME000328	Fxxx[WF] motifs are present in Pex19 and S. cerevisiae Pex5 cytosolic receptors that bind to peroxisomal membrane docking member, Pex14	0.000462812
apx_compare.match.9846262943.1	TpMuguga_01g00003, TA16050	ELME000084	GRB2-like Src Homology 2 (SH2) domains binding motif.	0.000478687
apx_compare.match.9846262943.1	TpMuguga_01g00003, TA16050	ELME000047	Clathrin box motif found on cargo adaptor proteins, it interacts with the beta propeller structure located at the N-terminus of Clathrin heavy chain.	0.000340551
apx_compare.match.9846262943.1	TpMuguga_01g00003, TA16050	ELME000137	Protein phosphatase 1 catalytic subunit (PP1c) interacting motif binds targeting proteins that dock to the substrate for dephosphorylation. The motif defined is [RK]{0,1}[VI][^P][FW].	0.000830144
apx_compare.match.9846262943.1	TpMuguga_01g00003, TA16050	ELME000156	This is the motif recognized by those SH3 domains with a non-canonical class II recognition specificity	0.000678138
apx_compare.match.9846262943.1	TpMuguga_01g00003, TA16050	ELME000020	ITIM (immunoreceptor tyrosine-based inhibitory motif). Phosphorylation of the ITIM motif, found in the cytoplasmic tail of some inhibitory receptors (KIRs) that bind MHC Class I, leads to the recruitment and activation of a protein tyrosine phosphatase.	0.000299241
apx_compare.match.9846262943.1	TpMuguga_01g00003, TA16050	ELME000300	SPAK/OSR1 kinase binding motif acts as a docking site which aids the interaction with their binding partners including the upstream activators and the phosphorylated substrates.	7.67826e-05
apx_compare.match.9846262943.1	TpMuguga_01g00003, TA16050	ELME000301	The LxxLFD motif binds in a deep groove between pocket A and pocket B of the Retinoblastoma protein	2.47481e-05
apx_compare.match.9846262943.1	TpMuguga_01g00003, TA16050	ELME000313	The WH2 motif is of variable length (16-19 amino acids) binding to the hydrophobic cleft formed by actin's subdomains 1 and 3. At the N-terminus it forms an alpha-helix followed by a flexible loop stabilised upon actin binding.	0.000660305
apx_compare.match.9846262943.1	TpMuguga_01g00003, TA16050	ELME000045	The nuclear receptor box motif (LXXLL) confers binding to nuclear receptors.	0.000262765
apx_compare.match.9846262943.1	TpMuguga_01g00003, TA16050	ELME000289	The TPxxS phospho-dependent degron binds the FBW7 F box proteins of the SCF (Skp1_Cullin-Fbox) complex.	0.000713833
apx_compare.match.9846262943.1	TpMuguga_01g00003, TA16050	ELME000122	These phosphorylation-independent motifs bind to Dab-like PTB domains. Binding is not driven by contacts at the 0 or FY position, but instead is dependent upon the large number of hydrophobic and hydrogen bond contacts between motif and domain.	0.000310821
apx_compare.match.9846262943.1	TpMuguga_01g00003, TA16050	ELME000079	Atipical motif for N-glycosylation site. Examples are Human CD69, which is uniquely glycosylated at typical (Asn-X-Ser/Thr) and atypical (Asn-X-Cys) motifs, beta protein C	0.000297299
apx_compare.match.9846262943.1	TpMuguga_01g00003, TA16050	ELME000231	An RxxL-based motif that binds to the Cdh1 and Cdc20 components of APC/C thereby targeting the protein for destruction in a cell cycle dependent manner	0.000767697
apx_compare.match.9846262943.1	TpMuguga_01g00003, TA16050	ELME000081	Src-family Src Homology 2 (SH2) domains binding motif.	0.000872937
apx_compare.match.9846262943.1	TpMuguga_01g00003, TA16050	ELME000364	This WDR5-binding motif binds between blades 5 and 6 of the WD40 repeat domain of WDR5, opposite of the Win motif-binding site, to mediate assembly of histone methylation complexes.	0.000146218
apx_compare.match.9846262943.1	TpMuguga_01g00003, TA16050	ELME000163	YXXQ motif found in the cytoplasmic region of cytokine receptors that bind STAT3 SH2 domain.	0.000797496
apx_compare.match.9846262943.1	TpMuguga_01g00003, TA16050	ELME000065	Phosphorylase kinase phosphorylation site	0.000941754
apx_compare.match.9846262943.1	TpMuguga_01g00003, TA16050	ELME000048	Mode 1 interacting phospho-motif for 14-3-3 proteins with key conservation RxxSxP.	0.000807719
apx_compare.match.9846919515.1	TA10635, TpMuguga_04g00658	ELME000190	DPF/W motif binds alpha and beta subunits of AP2 adaptor complex.	0.000119206
apx_compare.match.9846919515.1	TA10635, TpMuguga_04g00658	ELME000193	Some proteins re-exported from the nucleus contain a Leucine-rich nuclear export signal (NES) binding to the CRM1 exportin protein.	0.000762614
apx_compare.match.9846919515.1	TA10635, TpMuguga_04g00658	ELME000103	Proprotein convertase 7 (PC7, PCSK7) cleavage site (R-X-X-X-[RK]-R-|-X).	0.000508723
apx_compare.match.9846919515.1	TA10635, TpMuguga_04g00658	ELME000081	Src-family Src Homology 2 (SH2) domains binding motif.	0.000872937
apx_compare.match.9846919515.1	TA10635, TpMuguga_04g00658	ELME000328	Fxxx[WF] motifs are present in Pex19 and S. cerevisiae Pex5 cytosolic receptors that bind to peroxisomal membrane docking member, Pex14	0.000462812
apx_compare.match.9846919515.1	TA10635, TpMuguga_04g00658	ELME000355	N-terminal motif that initiates protein degradation by binding to the N-box of N-recognins. This N-degron variant comprises N-terminal a bulky hydrophobic residue as destabilizing residue.	0.000230216
apx_compare.match.9846919515.1	TA10635, TpMuguga_04g00658	ELME000084	GRB2-like Src Homology 2 (SH2) domains binding motif.	0.000478687
apx_compare.match.9846919515.1	TA10635, TpMuguga_04g00658	ELME000047	Clathrin box motif found on cargo adaptor proteins, it interacts with the beta propeller structure located at the N-terminus of Clathrin heavy chain.	0.000340551
apx_compare.match.9846919515.1	TA10635, TpMuguga_04g00658	ELME000095	This phosphorylation-dependent motif binds to Shc-like and IRS-like PTB domains. The pTyr is positioned within a highly basic-charged anchoring pocket. A hydrophobic residue -5 (compared to pY) increases the affinity of the interaction.	0.000135241
apx_compare.match.9846919515.1	TA10635, TpMuguga_04g00658	ELME000231	An RxxL-based motif that binds to the Cdh1 and Cdc20 components of APC/C thereby targeting the protein for destruction in a cell cycle dependent manner	0.000767697
apx_compare.match.9846919515.1	TA10635, TpMuguga_04g00658	ELME000313	The WH2 motif is of variable length (16-19 amino acids) binding to the hydrophobic cleft formed by actin's subdomains 1 and 3. At the N-terminus it forms an alpha-helix followed by a flexible loop stabilised upon actin binding.	0.000660305
apx_compare.match.9846919515.1	TA10635, TpMuguga_04g00658	ELME000122	These phosphorylation-independent motifs bind to Dab-like PTB domains. Binding is not driven by contacts at the 0 or FY position, but instead is dependent upon the large number of hydrophobic and hydrogen bond contacts between motif and domain.	0.000310821
apx_compare.match.9846919515.1	TA10635, TpMuguga_04g00658	ELME000137	Protein phosphatase 1 catalytic subunit (PP1c) interacting motif binds targeting proteins that dock to the substrate for dephosphorylation. The motif defined is [RK]{0,1}[VI][^P][FW].	0.000830144
apx_compare.match.9846919515.1	TA10635, TpMuguga_04g00658	ELME000045	The nuclear receptor box motif (LXXLL) confers binding to nuclear receptors.	0.000262765
apx_compare.match.9846919515.1	TA10635, TpMuguga_04g00658	ELME000289	The TPxxS phospho-dependent degron binds the FBW7 F box proteins of the SCF (Skp1_Cullin-Fbox) complex.	0.000713833
apx_compare.match.9846919515.1	TA10635, TpMuguga_04g00658	ELME000316	NGR motif is present in proteins of extracellular matrix which upon deamidation forms a biologically active isoDGR motif that binds to various members of integrin family.	0.000159725
apx_compare.match.9846919515.1	TA10635, TpMuguga_04g00658	ELME000293	These IBMs are found in the N-terminal regions of arthropodal caspase subunits where they mediate the inhibition of activated caspases by binding to conserved surface grooves on type III BIR domains of Inhibitor of Apoptosis Proteins (IAPs).	0.000275376
apx_compare.match.9846919515.1	TA10635, TpMuguga_04g00658	ELME000048	Mode 1 interacting phospho-motif for 14-3-3 proteins with key conservation RxxSxP.	0.000807719
apx_compare.match.9846919515.1	TA10635, TpMuguga_04g00658	ELME000163	YXXQ motif found in the cytoplasmic region of cytokine receptors that bind STAT3 SH2 domain.	0.000797496
apx_compare.match.9846286424.1	TpMuguga_01g00261, TA19685	ELME000353	N-terminal motif that initiates protein degradation by binding to the UBR-box of N-recognins. This N-degron variant comprises N-terminal Asn or Gln as destabilizing residue.	0.000164535
apx_compare.match.9846286424.1	TpMuguga_01g00261, TA19685	ELME000313	The WH2 motif is of variable length (16-19 amino acids) binding to the hydrophobic cleft formed by actin's subdomains 1 and 3. At the N-terminus it forms an alpha-helix followed by a flexible loop stabilised upon actin binding.	0.000660305
apx_compare.match.9846286424.1	TpMuguga_01g00261, TA19685	ELME000020	ITIM (immunoreceptor tyrosine-based inhibitory motif). Phosphorylation of the ITIM motif, found in the cytoplasmic tail of some inhibitory receptors (KIRs) that bind MHC Class I, leads to the recruitment and activation of a protein tyrosine phosphatase.	0.000299241
apx_compare.match.9847145590.1	TA14025, TpMuguga_02g00592, TA14030	ELME000095	This phosphorylation-dependent motif binds to Shc-like and IRS-like PTB domains. The pTyr is positioned within a highly basic-charged anchoring pocket. A hydrophobic residue -5 (compared to pY) increases the affinity of the interaction.	0.000135241
apx_compare.match.9847145590.1	TA14025, TpMuguga_02g00592	ELME000334	The LATS phosphorylation motif is recognised by the LATS kinases for Ser/Thr phosphorylation. Substrates are often found toward the end of the Hippo signalling pathway.	0.000477646
apx_compare.match.9846154818.1	TpMuguga_02g00552, TA13820	ELME000317	Motif binding to the dorsal surface of eIF4E.	0.000189128
apx_compare.match.9846154818.1	TpMuguga_02g00552, TA13820	ELME000302	The DHxY Host Cell Factor-1 binding motif (HBM) interacts with the N-terminal kelch propeller domain of the cell cycle regulator HCF-1	5.07386e-05
apx_compare.match.9846154818.1	TpMuguga_02g00552, TA13820	ELME000122	These phosphorylation-independent motifs bind to Dab-like PTB domains. Binding is not driven by contacts at the 0 or FY position, but instead is dependent upon the large number of hydrophobic and hydrogen bond contacts between motif and domain.	0.000310821
apx_compare.match.9846154818.1	TpMuguga_02g00552, TA13820	ELME000364	This WDR5-binding motif binds between blades 5 and 6 of the WD40 repeat domain of WDR5, opposite of the Win motif-binding site, to mediate assembly of histone methylation complexes.	0.000146218
apx_compare.match.9846154818.1	TpMuguga_02g00552, TA13820	ELME000355	N-terminal motif that initiates protein degradation by binding to the N-box of N-recognins. This N-degron variant comprises N-terminal a bulky hydrophobic residue as destabilizing residue.	0.000230216
apx_compare.match.9846154818.1	TpMuguga_02g00552, TA13820	ELME000163	YXXQ motif found in the cytoplasmic region of cytokine receptors that bind STAT3 SH2 domain.	0.000797496
apx_compare.match.9846087581.1	TpMuguga_04g02400, TA07070	ELME000278	Monopartite variant of the classical basically charged NLS. C-extended version.	0.000725182
apx_compare.match.9846324621.1	TpMuguga_02g00013, TA11405	ELME000095	This phosphorylation-dependent motif binds to Shc-like and IRS-like PTB domains. The pTyr is positioned within a highly basic-charged anchoring pocket. A hydrophobic residue -5 (compared to pY) increases the affinity of the interaction.	0.000135241
apx_compare.match.9846324621.1	TpMuguga_02g00013, TA11405	ELME000122	These phosphorylation-independent motifs bind to Dab-like PTB domains. Binding is not driven by contacts at the 0 or FY position, but instead is dependent upon the large number of hydrophobic and hydrogen bond contacts between motif and domain.	0.000310821
apx_compare.match.9846324621.1	TpMuguga_02g00013, TA11405	ELME000080	Wxxx[FY] motifs present in N-terminal half of Pex5 bind to Pex13 and Pex14 at peroxisomal and glycosomal membranes to facilitate entrance of PTS1 cargo proteins into the organellar lumen.	0.000222625
apx_compare.match.9846324621.1	TpMuguga_02g00013, TA11405	ELME000142	ITSM (immunoreceptor tyrosine-based switch motif). This motif is present in the cytoplasmic region of the CD150 subfamily within the CD2 family and it enables these receptors to bind to and to be regulated by SH2 adaptor molecules, as SH2DIA.	6.09445e-05
apx_compare.match.9846324621.1	TpMuguga_02g00013, TA11405	ELME000084	GRB2-like Src Homology 2 (SH2) domains binding motif.	0.000478687
apx_compare.match.9847289353.1	TA17635, TpMuguga_03g00665	ELME000352	N-terminal motif that initiates protein degradation by binding to the UBR-box of N-recognins. This N-degron variant comprises N-terminal Asp or Glu as destabilizing residue.	0.000253708
apx_compare.match.9847289353.1	TA17635, TpMuguga_03g00665	ELME000232	Motif conserving the exact sequence KEN that binds to the APC/C subunit Cdh1 causing the protein to be targeted for 26S proteasome mediated degradation.	0.000184312
apx_compare.match.9847052087.1	TpMuguga_02g00941, TA15960	ELME000249	TRF1 and TRF2 both bind to another shelterin protein: TIN2. The TRF1-TIN2 interaction was mediated by a short motif in the N-Ter of TIN2. TIN2 connects TRF1 to TRF2; this link contributes to the stabilization of TRF2 on telomeres.	0.000224005
apx_compare.match.9847052087.1	TpMuguga_02g00941, TA15960	ELME000355	N-terminal motif that initiates protein degradation by binding to the N-box of N-recognins. This N-degron variant comprises N-terminal a bulky hydrophobic residue as destabilizing residue.	0.000230216
apx_compare.match.9847318003.1	TA09830, TpMuguga_04g00816	ELME000317	Motif binding to the dorsal surface of eIF4E.	0.000189128
apx_compare.match.9847318003.1	TA09830, TpMuguga_04g00816	ELME000083	SH-PTP2 and phospholipase C-gamma Src Homology 2 (SH2) domains binding motif.	0.000245393
apx_compare.match.9847318003.1	TA09830, TpMuguga_04g00816	ELME000328	Fxxx[WF] motifs are present in Pex19 and S. cerevisiae Pex5 cytosolic receptors that bind to peroxisomal membrane docking member, Pex14	0.000462812
apx_compare.match.9846974962.1	TpMuguga_02g00814, TA15285	ELME000047	Clathrin box motif found on cargo adaptor proteins, it interacts with the beta propeller structure located at the N-terminus of Clathrin heavy chain.	0.000340551
apx_compare.match.9846974962.1	TpMuguga_02g00814, TA15285	ELME000331	Separase cleavage site, best known in sister chromatid separation.	0.000341044
apx_compare.match.9846974962.1	TpMuguga_02g00814, TA15285	ELME000020	ITIM (immunoreceptor tyrosine-based inhibitory motif). Phosphorylation of the ITIM motif, found in the cytoplasmic tail of some inhibitory receptors (KIRs) that bind MHC Class I, leads to the recruitment and activation of a protein tyrosine phosphatase.	0.000299241
apx_compare.match.9846308381.1	TpMuguga_02g00931, TA15910	ELME000201	Pattern encompassing the ULMs in SF1 and SAP155 which bind to the UHM of U2AF65	1.52757e-05
apx_compare.match.9846308381.1	TpMuguga_02g00931, TA15910	ELME000167	Mad2 binding motif	0.000101063
apx_compare.match.9846308381.1	TpMuguga_02g00931, TA15910	ELME000162	Site for attachment of a fucose residue to a serine.	4.61694e-05
apx_compare.match.9846436269.1	TA08360, TpMuguga_04g00425	ELME000317	Motif binding to the dorsal surface of eIF4E.	0.000189128
apx_compare.match.9846436269.1	TA08360, TpMuguga_04g00425	ELME000148	The engrailed homology domain 1 motif is found in homeodomain containing active repressors and other transcription families, and allows for the recruitment of Groucho/TLE corepressors.	7.85798e-05
apx_compare.match.9846436269.1	TA08360, TpMuguga_04g00425	ELME000137	Protein phosphatase 1 catalytic subunit (PP1c) interacting motif binds targeting proteins that dock to the substrate for dephosphorylation. The motif defined is [RK]{0,1}[VI][^P][FW].	0.000830144
apx_compare.match.9846436269.1	TA08360, TpMuguga_04g00425	ELME000095	This phosphorylation-dependent motif binds to Shc-like and IRS-like PTB domains. The pTyr is positioned within a highly basic-charged anchoring pocket. A hydrophobic residue -5 (compared to pY) increases the affinity of the interaction.	0.000135241
apx_compare.match.9846436269.1	TA08360, TpMuguga_04g00425	ELME000122	These phosphorylation-independent motifs bind to Dab-like PTB domains. Binding is not driven by contacts at the 0 or FY position, but instead is dependent upon the large number of hydrophobic and hydrogen bond contacts between motif and domain.	0.000310821
apx_compare.match.9846436269.1	TA08360, TpMuguga_04g00425	ELME000328	Fxxx[WF] motifs are present in Pex19 and S. cerevisiae Pex5 cytosolic receptors that bind to peroxisomal membrane docking member, Pex14	0.000462812
apx_compare.match.9846436269.1	TA08360, TpMuguga_04g00425	ELME000080	Wxxx[FY] motifs present in N-terminal half of Pex5 bind to Pex13 and Pex14 at peroxisomal and glycosomal membranes to facilitate entrance of PTS1 cargo proteins into the organellar lumen.	0.000222625
apx_compare.match.9846436269.1	TA08360, TpMuguga_04g00425	ELME000355	N-terminal motif that initiates protein degradation by binding to the N-box of N-recognins. This N-degron variant comprises N-terminal a bulky hydrophobic residue as destabilizing residue.	0.000230216
apx_compare.match.9846436269.1	TA08360, TpMuguga_04g00425	ELME000084	GRB2-like Src Homology 2 (SH2) domains binding motif.	0.000478687
apx_compare.match.9846526008.1	TpMuguga_01g01004, TA16780	ELME000331	Separase cleavage site, best known in sister chromatid separation.	0.000341044
apx_compare.match.9846526008.1	TpMuguga_01g01004, TA16780	ELME000105	The WRPW motif mediates recruitment of transcriptional co-repressors of the Groucho/transducin-like enhancer-of-split (TLE) family. LIG_WRPW_2 is not restricted to the C-terminus (in contrast to LIG_WRPW_1).	1.82474e-05
apx_compare.match.9846336319.1	TpMuguga_04g00168, TA09390	ELME000353	N-terminal motif that initiates protein degradation by binding to the UBR-box of N-recognins. This N-degron variant comprises N-terminal Asn or Gln as destabilizing residue.	0.000164535
apx_compare.match.9846186159.1	TpMuguga_01g00868, TA06115	ELME000231	An RxxL-based motif that binds to the Cdh1 and Cdc20 components of APC/C thereby targeting the protein for destruction in a cell cycle dependent manner	0.000767697
apx_compare.match.9846186159.1	TpMuguga_01g00868, TA06115	ELME000351	N-terminal motif that initiates protein degradation by binding to the UBR-box of N-recognins. This N-degron variant comprises N-terminal Arg or Lys as destabilizing residue.	0.000206359
apx_compare.match.9846186159.1	TpMuguga_01g00868, TA06115	ELME000011	ER retention and retrieving signal found at the C-terminus of type I ER membrane proteins (cytoplasmic in this topology). Di-Lysine signal is responsible for COPI-mediated retrieval from post-ER compartments.	2.67747e-05
apx_compare.match.9847023457.1	TpMuguga_01g00278, TA21450	ELME000098	The PxDLS motif interacts with the NAD-dependent repressor CtBP proteins.	0.000117291
apx_compare.match.9846170850.1	TpMuguga_01g00700, TA05705	ELME000095	This phosphorylation-dependent motif binds to Shc-like and IRS-like PTB domains. The pTyr is positioned within a highly basic-charged anchoring pocket. A hydrophobic residue -5 (compared to pY) increases the affinity of the interaction.	0.000135241
apx_compare.match.9846170850.1	TpMuguga_01g00700, TA05705	ELME000135	WW domain of group III binding motif	0.000567323
apx_compare.match.9846170850.1	TpMuguga_01g00700, TA05705	ELME000101	Furin (PACE) cleavage site (R-X-[RK]-R-|-X).	0.000508723
apx_compare.match.9846170850.1	TpMuguga_01g00700, TA05705	ELME000313	The WH2 motif is of variable length (16-19 amino acids) binding to the hydrophobic cleft formed by actin's subdomains 1 and 3. At the N-terminus it forms an alpha-helix followed by a flexible loop stabilised upon actin binding.	0.000660305
apx_compare.match.9846170850.1	TpMuguga_01g00700, TA05705	ELME000198	Phosphopeptide motif which directly interacts with the BRCT (carboxy-terminal) domain of the Breast Cancer Gene BRCA1 with high affinity.	0.000116928
apx_compare.match.9846623570.1	TpMuguga_03g00581, TA18540	ELME000080	Wxxx[FY] motifs present in N-terminal half of Pex5 bind to Pex13 and Pex14 at peroxisomal and glycosomal membranes to facilitate entrance of PTS1 cargo proteins into the organellar lumen.	0.000222625
apx_compare.match.9847253575.1	TA12035, TpMuguga_02g02355	ELME000094	The RGD motif can be found in many proteins of the extracellular matrix and it is recognized by different members of the integrin family. The structure of the tenth type III module of fibronectin has shown that the RGD motif lies on an exposed flexible lo	0.000236617
apx_compare.match.9847253575.1	TA12035, TpMuguga_02g02355	ELME000331	Separase cleavage site, best known in sister chromatid separation.	0.000341044
apx_compare.match.9847253575.1	TA12035, TpMuguga_02g02355	ELME000313	The WH2 motif is of variable length (16-19 amino acids) binding to the hydrophobic cleft formed by actin's subdomains 1 and 3. At the N-terminus it forms an alpha-helix followed by a flexible loop stabilised upon actin binding.	0.000660305
apx_compare.match.9847253575.1	TA12035, TpMuguga_02g02355	ELME000148	The engrailed homology domain 1 motif is found in homeodomain containing active repressors and other transcription families, and allows for the recruitment of Groucho/TLE corepressors.	7.85798e-05
apx_compare.match.9847253575.1	TA12035, TpMuguga_02g02355	ELME000301	The LxxLFD motif binds in a deep groove between pocket A and pocket B of the Retinoblastoma protein	2.47481e-05
apx_compare.match.9846706151.1	TA14705, TpMuguga_02g02020	ELME000231	An RxxL-based motif that binds to the Cdh1 and Cdc20 components of APC/C thereby targeting the protein for destruction in a cell cycle dependent manner	0.000767697
apx_compare.match.9846706151.1	TA14705, TpMuguga_02g02020	ELME000328	Fxxx[WF] motifs are present in Pex19 and S. cerevisiae Pex5 cytosolic receptors that bind to peroxisomal membrane docking member, Pex14	0.000462812
apx_compare.match.9846706151.1	TA14705, TpMuguga_02g02020	ELME000065	Phosphorylase kinase phosphorylation site	0.000941754
apx_compare.match.9846793097.1	TA14690, TpMuguga_02g00962	ELME000355	N-terminal motif that initiates protein degradation by binding to the N-box of N-recognins. This N-degron variant comprises N-terminal a bulky hydrophobic residue as destabilizing residue.	0.000230216
apx_compare.match.9847173016.1	TA20650, TpMuguga_01g00476	ELME000364	This WDR5-binding motif binds between blades 5 and 6 of the WD40 repeat domain of WDR5, opposite of the Win motif-binding site, to mediate assembly of histone methylation complexes.	0.000146218
apx_compare.match.9847173016.1	TA20650, TpMuguga_01g00476	ELME000007	Interacts with the Retinoblastoma protein	0.000135036
apx_compare.match.9846742102.1	TA16270, TpMuguga_01g01091	ELME000198	Phosphopeptide motif which directly interacts with the BRCT (carboxy-terminal) domain of the Breast Cancer Gene BRCA1 with high affinity.	0.000116928
apx_compare.match.9847276894.1	TpMuguga_01g02085, TA09570	ELME000083	SH-PTP2 and phospholipase C-gamma Src Homology 2 (SH2) domains binding motif.	0.000245393
apx_compare.match.9846255020.1	TpMuguga_02g00134, TA11540	ELME000301	The LxxLFD motif binds in a deep groove between pocket A and pocket B of the Retinoblastoma protein	2.47481e-05
apx_compare.match.9846255020.1	TpMuguga_02g00134, TA11540	ELME000232	Motif conserving the exact sequence KEN that binds to the APC/C subunit Cdh1 causing the protein to be targeted for 26S proteasome mediated degradation.	0.000184312
apx_compare.match.9846255020.1	TpMuguga_02g00134, TA11540	ELME000240	The USP7 NTD domain binding motif variant based on the EBV EBNA1 interaction.	0.000716871
apx_compare.match.9847094303.1	TA20505, TpMuguga_01g00509	ELME000041	Motif interacts with PAH2 domain in the Sin3 scaffold protein (not mad or sp-1 like).	2.19698e-05
apx_compare.match.9847293474.1	TpMuguga_01g00468, TA20690	ELME000190	DPF/W motif binds alpha and beta subunits of AP2 adaptor complex.	0.000119206
apx_compare.match.9847293474.1	TpMuguga_01g00468, TA20690	ELME000160	Motif for attachment of a mannosyl residue to a tryptophan	4.69225e-05
apx_compare.match.9847211128.1	TpMuguga_01g01009, TA16810	ELME000190	DPF/W motif binds alpha and beta subunits of AP2 adaptor complex.	0.000119206
apx_compare.match.9847211128.1	TpMuguga_01g01009, TA16810	ELME000083	SH-PTP2 and phospholipase C-gamma Src Homology 2 (SH2) domains binding motif.	0.000245393
apx_compare.match.9847211128.1	TpMuguga_01g01009, TA16810	ELME000254	SxIP motifs bind to EBH domains.	0.000209646
apx_compare.match.9847211128.1	TpMuguga_01g01009, TA16810	ELME000080	Wxxx[FY] motifs present in N-terminal half of Pex5 bind to Pex13 and Pex14 at peroxisomal and glycosomal membranes to facilitate entrance of PTS1 cargo proteins into the organellar lumen.	0.000222625
apx_compare.match.9847211128.1	TpMuguga_01g01009, TA16810	ELME000328	Fxxx[WF] motifs are present in Pex19 and S. cerevisiae Pex5 cytosolic receptors that bind to peroxisomal membrane docking member, Pex14	0.000462812
apx_compare.match.9847211128.1	TpMuguga_01g01009, TA16810	ELME000355	N-terminal motif that initiates protein degradation by binding to the N-box of N-recognins. This N-degron variant comprises N-terminal a bulky hydrophobic residue as destabilizing residue.	0.000230216
apx_compare.match.9847211128.1	TpMuguga_01g01009, TA16810	ELME000084	GRB2-like Src Homology 2 (SH2) domains binding motif.	0.000478687
apx_compare.match.9847211128.1	TpMuguga_01g01009, TA16810	ELME000156	This is the motif recognized by those SH3 domains with a non-canonical class II recognition specificity	0.000678138
apx_compare.match.9847211128.1	TpMuguga_01g01009, TA16810	ELME000020	ITIM (immunoreceptor tyrosine-based inhibitory motif). Phosphorylation of the ITIM motif, found in the cytoplasmic tail of some inhibitory receptors (KIRs) that bind MHC Class I, leads to the recruitment and activation of a protein tyrosine phosphatase.	0.000299241
apx_compare.match.9847211128.1	TpMuguga_01g01009, TA16810	ELME000317	Motif binding to the dorsal surface of eIF4E.	0.000189128
apx_compare.match.9847211128.1	TpMuguga_01g01009, TA16810	ELME000231	An RxxL-based motif that binds to the Cdh1 and Cdc20 components of APC/C thereby targeting the protein for destruction in a cell cycle dependent manner	0.000767697
apx_compare.match.9847211128.1	TpMuguga_01g01009, TA16810	ELME000148	The engrailed homology domain 1 motif is found in homeodomain containing active repressors and other transcription families, and allows for the recruitment of Groucho/TLE corepressors.	7.85798e-05
apx_compare.match.9847211128.1	TpMuguga_01g01009, TA16810	ELME000079	Atipical motif for N-glycosylation site. Examples are Human CD69, which is uniquely glycosylated at typical (Asn-X-Ser/Thr) and atypical (Asn-X-Cys) motifs, beta protein C	0.000297299
apx_compare.match.9847211128.1	TpMuguga_01g01009, TA16810	ELME000124	FxDxF motif responsible for the binding of accessory endocytic proteins to the appendage of the alpha-subunit of adaptor protein complex AP-2	1.69022e-05
apx_compare.match.9847211128.1	TpMuguga_01g01009, TA16810	ELME000065	Phosphorylase kinase phosphorylation site	0.000941754
apx_compare.match.9847211128.1	TpMuguga_01g01009, TA16810	ELME000163	YXXQ motif found in the cytoplasmic region of cytokine receptors that bind STAT3 SH2 domain.	0.000797496
apx_compare.match.9846760176.1	TpMuguga_02g00939, TA15950	ELME000137	Protein phosphatase 1 catalytic subunit (PP1c) interacting motif binds targeting proteins that dock to the substrate for dephosphorylation. The motif defined is [RK]{0,1}[VI][^P][FW].	0.000830144
apx_compare.match.9846760176.1	TpMuguga_02g00939, TA15950	ELME000353	N-terminal motif that initiates protein degradation by binding to the UBR-box of N-recognins. This N-degron variant comprises N-terminal Asn or Gln as destabilizing residue.	0.000164535
apx_compare.match.9846760176.1	TpMuguga_02g00939, TA15950	ELME000142	ITSM (immunoreceptor tyrosine-based switch motif). This motif is present in the cytoplasmic region of the CD150 subfamily within the CD2 family and it enables these receptors to bind to and to be regulated by SH2 adaptor molecules, as SH2DIA.	6.09445e-05
apx_compare.match.9846760176.1	TpMuguga_02g00939, TA15950	ELME000317	Motif binding to the dorsal surface of eIF4E.	0.000189128
apx_compare.match.9846760176.1	TpMuguga_02g00939, TA15950	ELME000081	Src-family Src Homology 2 (SH2) domains binding motif.	0.000872937
apx_compare.match.9846760176.1	TpMuguga_02g00939, TA15950	ELME000084	GRB2-like Src Homology 2 (SH2) domains binding motif.	0.000478687
apx_compare.match.9846990241.1	TpMuguga_03g02365, TA05000	ELME000371	Non-canonical variant of the LIR motif that binds to Atg8 protein family members to mediate processes involved in autophagy.	0.000136861
apx_compare.match.9846990241.1	TpMuguga_03g02365, TA05000	ELME000351	N-terminal motif that initiates protein degradation by binding to the UBR-box of N-recognins. This N-degron variant comprises N-terminal Arg or Lys as destabilizing residue.	0.000206359
apx_compare.match.9846990241.1	TpMuguga_03g02365, TA05000	ELME000313	The WH2 motif is of variable length (16-19 amino acids) binding to the hydrophobic cleft formed by actin's subdomains 1 and 3. At the N-terminus it forms an alpha-helix followed by a flexible loop stabilised upon actin binding.	0.000660305
apx_compare.match.9846712576.1	TA21105, TpMuguga_01g02505	ELME000289	The TPxxS phospho-dependent degron binds the FBW7 F box proteins of the SCF (Skp1_Cullin-Fbox) complex.	0.000713833
apx_compare.match.9846712576.1	TA21105, TpMuguga_01g02505	ELME000101	Furin (PACE) cleavage site (R-X-[RK]-R-|-X).	0.000508723
apx_compare.match.9846910946.1	TA04925, TpMuguga_03g00504	ELME000317	Motif binding to the dorsal surface of eIF4E.	0.000189128
apx_compare.match.9846910946.1	TA04925, TpMuguga_03g00504	ELME000235	The PTB RRM2 Interacting (PRI) motif is found in some splicing regulators, possibly only in the chordate lineage. As part of splicing complex regulation, it interacts with the 2nd RNA binding domain (RRM) of PTB, the polypyrimidine tract binding protein.	8.39114e-05
apx_compare.match.9846910946.1	TA04925, TpMuguga_03g00504	ELME000095	This phosphorylation-dependent motif binds to Shc-like and IRS-like PTB domains. The pTyr is positioned within a highly basic-charged anchoring pocket. A hydrophobic residue -5 (compared to pY) increases the affinity of the interaction.	0.000135241
apx_compare.match.9846910946.1	TA04925, TpMuguga_03g00504	ELME000122	These phosphorylation-independent motifs bind to Dab-like PTB domains. Binding is not driven by contacts at the 0 or FY position, but instead is dependent upon the large number of hydrophobic and hydrogen bond contacts between motif and domain.	0.000310821
apx_compare.match.9846910946.1	TA04925, TpMuguga_03g00504	ELME000124	FxDxF motif responsible for the binding of accessory endocytic proteins to the appendage of the alpha-subunit of adaptor protein complex AP-2	1.69022e-05
apx_compare.match.9846910946.1	TA04925, TpMuguga_03g00504	ELME000081	Src-family Src Homology 2 (SH2) domains binding motif.	0.000872937
apx_compare.match.9846104553.1	TpMuguga_01g01144, TA16565	ELME000351	N-terminal motif that initiates protein degradation by binding to the UBR-box of N-recognins. This N-degron variant comprises N-terminal Arg or Lys as destabilizing residue.	0.000206359
apx_compare.match.9847068776.1	TA08425, TpMuguga_04g00437	ELME000003	PPXY is the motif recognized by WW domains of Group I	0.000125741
apx_compare.match.9847068776.1	TA08425, TpMuguga_04g00437	ELME000083	SH-PTP2 and phospholipase C-gamma Src Homology 2 (SH2) domains binding motif.	0.000245393
apx_compare.match.9847068776.1	TA08425, TpMuguga_04g00437	ELME000193	Some proteins re-exported from the nucleus contain a Leucine-rich nuclear export signal (NES) binding to the CRM1 exportin protein.	0.000762614
apx_compare.match.9847068776.1	TA08425, TpMuguga_04g00437	ELME000134	Calmodulin binding helical peptide motif	0.000265815
apx_compare.match.9847068776.1	TA08425, TpMuguga_04g00437	ELME000278	Monopartite variant of the classical basically charged NLS. C-extended version.	0.000725182
apx_compare.match.9847232146.1	TpMuguga_02g00397, TA12955	ELME000122	These phosphorylation-independent motifs bind to Dab-like PTB domains. Binding is not driven by contacts at the 0 or FY position, but instead is dependent upon the large number of hydrophobic and hydrogen bond contacts between motif and domain.	0.000310821
apx_compare.match.9847232146.1	TpMuguga_02g00397, TA12955	ELME000065	Phosphorylase kinase phosphorylation site	0.000941754
apx_compare.match.9846552561.1	TpMuguga_03g00830, TA18420	ELME000137	Protein phosphatase 1 catalytic subunit (PP1c) interacting motif binds targeting proteins that dock to the substrate for dephosphorylation. The motif defined is [RK]{0,1}[VI][^P][FW].	0.000830144
apx_compare.match.9846552561.1	TpMuguga_03g00830, TA18420	ELME000145	PxLxP motif is recognized by a subset of MYND domain containing proteins.	0.000649937
apx_compare.match.9846552561.1	TpMuguga_03g00830, TA18420	ELME000020	ITIM (immunoreceptor tyrosine-based inhibitory motif). Phosphorylation of the ITIM motif, found in the cytoplasmic tail of some inhibitory receptors (KIRs) that bind MHC Class I, leads to the recruitment and activation of a protein tyrosine phosphatase.	0.000299241
apx_compare.match.9846552561.1	TpMuguga_03g00830, TA18420	ELME000289	The TPxxS phospho-dependent degron binds the FBW7 F box proteins of the SCF (Skp1_Cullin-Fbox) complex.	0.000713833
apx_compare.match.9846552561.1	TpMuguga_03g00830, TA18420	ELME000045	The nuclear receptor box motif (LXXLL) confers binding to nuclear receptors.	0.000262765
apx_compare.match.9846552561.1	TpMuguga_03g00830, TA18420	ELME000328	Fxxx[WF] motifs are present in Pex19 and S. cerevisiae Pex5 cytosolic receptors that bind to peroxisomal membrane docking member, Pex14	0.000462812
apx_compare.match.9846552561.1	TpMuguga_03g00830, TA18420	ELME000101	Furin (PACE) cleavage site (R-X-[RK]-R-|-X).	0.000508723
apx_compare.match.9846552561.1	TpMuguga_03g00830, TA18420	ELME000081	Src-family Src Homology 2 (SH2) domains binding motif.	0.000872937
apx_compare.match.9846552561.1	TpMuguga_03g00830, TA18420	ELME000355	N-terminal motif that initiates protein degradation by binding to the N-box of N-recognins. This N-degron variant comprises N-terminal a bulky hydrophobic residue as destabilizing residue.	0.000230216
apx_compare.match.9846552561.1	TpMuguga_03g00830, TA18420	ELME000084	GRB2-like Src Homology 2 (SH2) domains binding motif.	0.000478687
apx_compare.match.9846574548.1	TpMuguga_01g00818, TA05825	ELME000095	This phosphorylation-dependent motif binds to Shc-like and IRS-like PTB domains. The pTyr is positioned within a highly basic-charged anchoring pocket. A hydrophobic residue -5 (compared to pY) increases the affinity of the interaction.	0.000135241
apx_compare.match.9846574548.1	TpMuguga_01g00818, TA05825	ELME000302	The DHxY Host Cell Factor-1 binding motif (HBM) interacts with the N-terminal kelch propeller domain of the cell cycle regulator HCF-1	5.07386e-05
apx_compare.match.9846574548.1	TpMuguga_01g00818, TA05825	ELME000098	The PxDLS motif interacts with the NAD-dependent repressor CtBP proteins.	0.000117291
apx_compare.match.9846574548.1	TpMuguga_01g00818, TA05825	ELME000355	N-terminal motif that initiates protein degradation by binding to the N-box of N-recognins. This N-degron variant comprises N-terminal a bulky hydrophobic residue as destabilizing residue.	0.000230216
apx_compare.match.9846786100.1	TA13505, TpMuguga_02g00495	ELME000328	Fxxx[WF] motifs are present in Pex19 and S. cerevisiae Pex5 cytosolic receptors that bind to peroxisomal membrane docking member, Pex14	0.000462812
apx_compare.match.9846786100.1	TA13505, TpMuguga_02g00495	ELME000313	The WH2 motif is of variable length (16-19 amino acids) binding to the hydrophobic cleft formed by actin's subdomains 1 and 3. At the N-terminus it forms an alpha-helix followed by a flexible loop stabilised upon actin binding.	0.000660305
apx_compare.match.9846786100.1	TA13505, TpMuguga_02g00495	ELME000020	ITIM (immunoreceptor tyrosine-based inhibitory motif). Phosphorylation of the ITIM motif, found in the cytoplasmic tail of some inhibitory receptors (KIRs) that bind MHC Class I, leads to the recruitment and activation of a protein tyrosine phosphatase.	0.000299241
apx_compare.match.9846786100.1	TA13505, TpMuguga_02g00495	ELME000163	YXXQ motif found in the cytoplasmic region of cytokine receptors that bind STAT3 SH2 domain.	0.000797496
apx_compare.match.9847181753.1	TA12075, TpMuguga_02g00239	ELME000094	The RGD motif can be found in many proteins of the extracellular matrix and it is recognized by different members of the integrin family. The structure of the tenth type III module of fibronectin has shown that the RGD motif lies on an exposed flexible lo	0.000236617
apx_compare.match.9847181753.1	TA12075, TpMuguga_02g00239	ELME000302	The DHxY Host Cell Factor-1 binding motif (HBM) interacts with the N-terminal kelch propeller domain of the cell cycle regulator HCF-1	5.07386e-05
apx_compare.match.9847181753.1	TA12075, TpMuguga_02g00239	ELME000232	Motif conserving the exact sequence KEN that binds to the APC/C subunit Cdh1 causing the protein to be targeted for 26S proteasome mediated degradation.	0.000184312
apx_compare.match.9846898397.1	TA10230, TpMuguga_04g02355	ELME000190	DPF/W motif binds alpha and beta subunits of AP2 adaptor complex.	0.000119206
apx_compare.match.9846898397.1	TA10230, TpMuguga_04g02355	ELME000017	ITAM (immunoreceptor tyrosine-based activatory motif). ITAM consists of partially conserved short sequence of amino acid found in the cytoplasmatic tail of antigen and Fc receptors.	2.42513e-06
apx_compare.match.9846898397.1	TA10230, TpMuguga_04g02355	ELME000134	Calmodulin binding helical peptide motif	0.000265815
apx_compare.match.9846384284.1	TpMuguga_03g00884, TA09795, TpMuguga_03g00871	ELME000156	This is the motif recognized by those SH3 domains with a non-canonical class II recognition specificity	0.000678138
apx_compare.match.9846384284.1	TpMuguga_03g00884, TA09795, TpMuguga_03g00871	ELME000020	ITIM (immunoreceptor tyrosine-based inhibitory motif). Phosphorylation of the ITIM motif, found in the cytoplasmic tail of some inhibitory receptors (KIRs) that bind MHC Class I, leads to the recruitment and activation of a protein tyrosine phosphatase.	0.000299241
apx_compare.match.9846384284.1	TpMuguga_03g00884, TA09795, TpMuguga_03g00871	ELME000083	SH-PTP2 and phospholipase C-gamma Src Homology 2 (SH2) domains binding motif.	0.000245393
apx_compare.match.9846384284.1	TpMuguga_03g00884, TA09795, TpMuguga_03g00871	ELME000081	Src-family Src Homology 2 (SH2) domains binding motif.	0.000872937
apx_compare.match.9846384284.1	TpMuguga_03g00884, TA09795, TpMuguga_03g00871	ELME000084	GRB2-like Src Homology 2 (SH2) domains binding motif.	0.000478687
apx_compare.match.9846384284.1	TpMuguga_03g00884, TA09795, TpMuguga_03g00871	ELME000240	The USP7 NTD domain binding motif variant based on the EBV EBNA1 interaction.	0.000716871
apx_compare.match.9846384284.1	TpMuguga_03g00884, TA09795, TpMuguga_03g00871	ELME000163	YXXQ motif found in the cytoplasmic region of cytokine receptors that bind STAT3 SH2 domain.	0.000797496
apx_compare.match.9847136930.1	TpMuguga_03g00589, TA18500	ELME000095	This phosphorylation-dependent motif binds to Shc-like and IRS-like PTB domains. The pTyr is positioned within a highly basic-charged anchoring pocket. A hydrophobic residue -5 (compared to pY) increases the affinity of the interaction.	0.000135241
apx_compare.match.9847136930.1	TpMuguga_03g00589, TA18500	ELME000122	These phosphorylation-independent motifs bind to Dab-like PTB domains. Binding is not driven by contacts at the 0 or FY position, but instead is dependent upon the large number of hydrophobic and hydrogen bond contacts between motif and domain.	0.000310821
apx_compare.match.9847136930.1	TpMuguga_03g00589, TA18500	ELME000020	ITIM (immunoreceptor tyrosine-based inhibitory motif). Phosphorylation of the ITIM motif, found in the cytoplasmic tail of some inhibitory receptors (KIRs) that bind MHC Class I, leads to the recruitment and activation of a protein tyrosine phosphatase.	0.000299241
apx_compare.match.9847136930.1	TpMuguga_03g00589, TA18500	ELME000353	N-terminal motif that initiates protein degradation by binding to the UBR-box of N-recognins. This N-degron variant comprises N-terminal Asn or Gln as destabilizing residue.	0.000164535
apx_compare.match.9847136930.1	TpMuguga_03g00589, TA18500	ELME000081	Src-family Src Homology 2 (SH2) domains binding motif.	0.000872937
apx_compare.match.9847136930.1	TpMuguga_03g00589, TA18500	ELME000084	GRB2-like Src Homology 2 (SH2) domains binding motif.	0.000478687
apx_compare.match.9846654425.1	TA11020, TpMuguga_04g00585	ELME000081	Src-family Src Homology 2 (SH2) domains binding motif.	0.000872937
apx_compare.match.9846927503.1	TA14945, TpMuguga_02g00758	ELME000145	PxLxP motif is recognized by a subset of MYND domain containing proteins.	0.000649937
apx_compare.match.9846927503.1	TA14945, TpMuguga_02g00758	ELME000007	Interacts with the Retinoblastoma protein	0.000135036
apx_compare.match.9846927503.1	TA14945, TpMuguga_02g00758	ELME000140	The PCNA binding PIP box motif is found in proteins involved in DNA replication, repair and cell cycle control.	1.6645e-06
apx_compare.match.9846927503.1	TA14945, TpMuguga_02g00758	ELME000095	This phosphorylation-dependent motif binds to Shc-like and IRS-like PTB domains. The pTyr is positioned within a highly basic-charged anchoring pocket. A hydrophobic residue -5 (compared to pY) increases the affinity of the interaction.	0.000135241
apx_compare.match.9846927503.1	TA14945, TpMuguga_02g00758	ELME000122	These phosphorylation-independent motifs bind to Dab-like PTB domains. Binding is not driven by contacts at the 0 or FY position, but instead is dependent upon the large number of hydrophobic and hydrogen bond contacts between motif and domain.	0.000310821
apx_compare.match.9846927503.1	TA14945, TpMuguga_02g00758	ELME000124	FxDxF motif responsible for the binding of accessory endocytic proteins to the appendage of the alpha-subunit of adaptor protein complex AP-2	1.69022e-05
apx_compare.match.9846927503.1	TA14945, TpMuguga_02g00758	ELME000056	NPF motif interacting with EH domains, usually during regulation of endocytotic processes	5.86028e-05
apx_compare.match.9846927503.1	TA14945, TpMuguga_02g00758	ELME000254	SxIP motifs bind to EBH domains.	0.000209646
apx_compare.match.9846371210.1	TA17655, TpMuguga_03g00671	ELME000083	SH-PTP2 and phospholipase C-gamma Src Homology 2 (SH2) domains binding motif.	0.000245393
apx_compare.match.9846371210.1	TA17655, TpMuguga_03g00671	ELME000355	N-terminal motif that initiates protein degradation by binding to the N-box of N-recognins. This N-degron variant comprises N-terminal a bulky hydrophobic residue as destabilizing residue.	0.000230216
apx_compare.match.9846503097.1	TA04895, TpMuguga_03g00498	ELME000003	PPXY is the motif recognized by WW domains of Group I	0.000125741
apx_compare.match.9846503097.1	TA04895, TpMuguga_03g00498	ELME000156	This is the motif recognized by those SH3 domains with a non-canonical class II recognition specificity	0.000678138
apx_compare.match.9846503097.1	TA04895, TpMuguga_03g00498	ELME000020	ITIM (immunoreceptor tyrosine-based inhibitory motif). Phosphorylation of the ITIM motif, found in the cytoplasmic tail of some inhibitory receptors (KIRs) that bind MHC Class I, leads to the recruitment and activation of a protein tyrosine phosphatase.	0.000299241
apx_compare.match.9846503097.1	TA04895, TpMuguga_03g00498	ELME000300	SPAK/OSR1 kinase binding motif acts as a docking site which aids the interaction with their binding partners including the upstream activators and the phosphorylated substrates.	7.67826e-05
apx_compare.match.9846503097.1	TA04895, TpMuguga_03g00498	ELME000313	The WH2 motif is of variable length (16-19 amino acids) binding to the hydrophobic cleft formed by actin's subdomains 1 and 3. At the N-terminus it forms an alpha-helix followed by a flexible loop stabilised upon actin binding.	0.000660305
apx_compare.match.9846503097.1	TA04895, TpMuguga_03g00498	ELME000083	SH-PTP2 and phospholipase C-gamma Src Homology 2 (SH2) domains binding motif.	0.000245393
apx_compare.match.9846503097.1	TA04895, TpMuguga_03g00498	ELME000057	Proline-rich motif binding to signal transduction class I EVH1 domains.	0.000123675
apx_compare.match.9846503097.1	TA04895, TpMuguga_03g00498	ELME000353	N-terminal motif that initiates protein degradation by binding to the UBR-box of N-recognins. This N-degron variant comprises N-terminal Asn or Gln as destabilizing residue.	0.000164535
apx_compare.match.9846503097.1	TA04895, TpMuguga_03g00498	ELME000081	Src-family Src Homology 2 (SH2) domains binding motif.	0.000872937
apx_compare.match.9846252716.1	TA10740, TpMuguga_04g00642	ELME000351	N-terminal motif that initiates protein degradation by binding to the UBR-box of N-recognins. This N-degron variant comprises N-terminal Arg or Lys as destabilizing residue.	0.000206359
apx_compare.match.9846252716.1	TA10740, TpMuguga_04g00642	ELME000145	PxLxP motif is recognized by a subset of MYND domain containing proteins.	0.000649937
apx_compare.match.9846252716.1	TA10740, TpMuguga_04g00642	ELME000249	TRF1 and TRF2 both bind to another shelterin protein: TIN2. The TRF1-TIN2 interaction was mediated by a short motif in the N-Ter of TIN2. TIN2 connects TRF1 to TRF2; this link contributes to the stabilization of TRF2 on telomeres.	0.000224005
apx_compare.match.9846252716.1	TA10740, TpMuguga_04g00642	ELME000148	The engrailed homology domain 1 motif is found in homeodomain containing active repressors and other transcription families, and allows for the recruitment of Groucho/TLE corepressors.	7.85798e-05
apx_compare.match.9847226053.1	TpMuguga_03g00765, TA18130	ELME000371	Non-canonical variant of the LIR motif that binds to Atg8 protein family members to mediate processes involved in autophagy.	0.000136861
apx_compare.match.9847226053.1	TpMuguga_03g00765, TA18130	ELME000313	The WH2 motif is of variable length (16-19 amino acids) binding to the hydrophobic cleft formed by actin's subdomains 1 and 3. At the N-terminus it forms an alpha-helix followed by a flexible loop stabilised upon actin binding.	0.000660305
apx_compare.match.9846586387.1	TA10615, TpMuguga_04g00662	ELME000320	DOC_PIKK_1 motif is located in the C terminus of Nbs1 and its homologues and interacts with PIKK family members.	3.12857e-05
apx_compare.match.9847318703.1	TA17260, TpMuguga_04g00038	ELME000094	The RGD motif can be found in many proteins of the extracellular matrix and it is recognized by different members of the integrin family. The structure of the tenth type III module of fibronectin has shown that the RGD motif lies on an exposed flexible lo	0.000236617
apx_compare.match.9847318703.1	TA17260, TpMuguga_04g00038	ELME000083	SH-PTP2 and phospholipase C-gamma Src Homology 2 (SH2) domains binding motif.	0.000245393
apx_compare.match.9847318703.1	TA17260, TpMuguga_04g00038	ELME000276	Bipartite variant of the classical basically charged NLS.	0.000258797
apx_compare.match.9847318703.1	TA17260, TpMuguga_04g00038	ELME000317	Motif binding to the dorsal surface of eIF4E.	0.000189128
apx_compare.match.9847318703.1	TA17260, TpMuguga_04g00038	ELME000328	Fxxx[WF] motifs are present in Pex19 and S. cerevisiae Pex5 cytosolic receptors that bind to peroxisomal membrane docking member, Pex14	0.000462812
apx_compare.match.9847318703.1	TA17260, TpMuguga_04g00038	ELME000355	N-terminal motif that initiates protein degradation by binding to the N-box of N-recognins. This N-degron variant comprises N-terminal a bulky hydrophobic residue as destabilizing residue.	0.000230216
apx_compare.match.9847318703.1	TA17260, TpMuguga_04g00038	ELME000237	Calcineurin substrate docking site, leads to the effective dephosphorylation of serine/threonine phosphorylation sites.	0.000136786
apx_compare.match.9847034676.1	TpMuguga_04g00796, TA09935	ELME000287	These IBMs are found at the N-terminal regions of caspase subunits where they mediate the inhibition of activated caspases by binding to conserved surface grooves on type III BIR domains of Inhibitor of Apoptosis Proteins (IAPs).	0.000351121
apx_compare.match.9846537300.1	TA02750, TpMuguga_01g00692	ELME000292	The TPxxE phospho-dependent degron binds the FBW7 F box proteins of the SCF (Skp1_Cullin-Fbox) complex.	0.000388223
apx_compare.match.9847165533.1	TA17270, TpMuguga_04g00041	ELME000317	Motif binding to the dorsal surface of eIF4E.	0.000189128
apx_compare.match.9846155222.1	TA16830, TpMuguga_01g01013	ELME000355	N-terminal motif that initiates protein degradation by binding to the N-box of N-recognins. This N-degron variant comprises N-terminal a bulky hydrophobic residue as destabilizing residue.	0.000230216
apx_compare.match.9846379603.1	TpMuguga_02g00553, TA13825	ELME000317	Motif binding to the dorsal surface of eIF4E.	0.000189128
apx_compare.match.9846379603.1	TpMuguga_02g00553, TA13825	ELME000083	SH-PTP2 and phospholipase C-gamma Src Homology 2 (SH2) domains binding motif.	0.000245393
apx_compare.match.9846729216.1	TA21280, TpMuguga_01g00315	ELME000098	The PxDLS motif interacts with the NAD-dependent repressor CtBP proteins.	0.000117291
apx_compare.match.9846320403.1	TA10540, TpMuguga_04g00676	ELME000193	Some proteins re-exported from the nucleus contain a Leucine-rich nuclear export signal (NES) binding to the CRM1 exportin protein.	0.000762614
apx_compare.match.9846320403.1	TA10540, TpMuguga_04g00676	ELME000371	Non-canonical variant of the LIR motif that binds to Atg8 protein family members to mediate processes involved in autophagy.	0.000136861
apx_compare.match.9846320403.1	TA10540, TpMuguga_04g00676	ELME000328	Fxxx[WF] motifs are present in Pex19 and S. cerevisiae Pex5 cytosolic receptors that bind to peroxisomal membrane docking member, Pex14	0.000462812
apx_compare.match.9846362453.1	TpMuguga_01g00966, TA16090	ELME000328	Fxxx[WF] motifs are present in Pex19 and S. cerevisiae Pex5 cytosolic receptors that bind to peroxisomal membrane docking member, Pex14	0.000462812
apx_compare.match.9846362453.1	TpMuguga_01g00966, TA16090	ELME000270	Monopartite variant of the classical basically charged NLS. Strong core version.	0.000234485
apx_compare.match.9846362453.1	TpMuguga_01g00966, TA16090	ELME000184	Motif found in p53 family members which confers binding to the N-terminal domain of MDM2.	1.82941e-05
apx_compare.match.9846362453.1	TpMuguga_01g00966, TA16090	ELME000083	SH-PTP2 and phospholipase C-gamma Src Homology 2 (SH2) domains binding motif.	0.000245393
apx_compare.match.9846362453.1	TpMuguga_01g00966, TA16090	ELME000081	Src-family Src Homology 2 (SH2) domains binding motif.	0.000872937
apx_compare.match.9846362453.1	TpMuguga_01g00966, TA16090	ELME000080	Wxxx[FY] motifs present in N-terminal half of Pex5 bind to Pex13 and Pex14 at peroxisomal and glycosomal membranes to facilitate entrance of PTS1 cargo proteins into the organellar lumen.	0.000222625
apx_compare.match.9846362453.1	TpMuguga_01g00966, TA16090	ELME000364	This WDR5-binding motif binds between blades 5 and 6 of the WD40 repeat domain of WDR5, opposite of the Win motif-binding site, to mediate assembly of histone methylation complexes.	0.000146218
apx_compare.match.9846362453.1	TpMuguga_01g00966, TA16090	ELME000351	N-terminal motif that initiates protein degradation by binding to the UBR-box of N-recognins. This N-degron variant comprises N-terminal Arg or Lys as destabilizing residue.	0.000206359
apx_compare.match.9846362453.1	TpMuguga_01g00966, TA16090	ELME000084	GRB2-like Src Homology 2 (SH2) domains binding motif.	0.000478687
apx_compare.match.9846362453.1	TpMuguga_01g00966, TA16090	ELME000142	ITSM (immunoreceptor tyrosine-based switch motif). This motif is present in the cytoplasmic region of the CD150 subfamily within the CD2 family and it enables these receptors to bind to and to be regulated by SH2 adaptor molecules, as SH2DIA.	6.09445e-05
apx_compare.match.9846362453.1	TpMuguga_01g00966, TA16090	ELME000020	ITIM (immunoreceptor tyrosine-based inhibitory motif). Phosphorylation of the ITIM motif, found in the cytoplasmic tail of some inhibitory receptors (KIRs) that bind MHC Class I, leads to the recruitment and activation of a protein tyrosine phosphatase.	0.000299241
apx_compare.match.9846362453.1	TpMuguga_01g00966, TA16090	ELME000300	SPAK/OSR1 kinase binding motif acts as a docking site which aids the interaction with their binding partners including the upstream activators and the phosphorylated substrates.	7.67826e-05
apx_compare.match.9846362453.1	TpMuguga_01g00966, TA16090	ELME000231	An RxxL-based motif that binds to the Cdh1 and Cdc20 components of APC/C thereby targeting the protein for destruction in a cell cycle dependent manner	0.000767697
apx_compare.match.9846362453.1	TpMuguga_01g00966, TA16090	ELME000122	These phosphorylation-independent motifs bind to Dab-like PTB domains. Binding is not driven by contacts at the 0 or FY position, but instead is dependent upon the large number of hydrophobic and hydrogen bond contacts between motif and domain.	0.000310821
apx_compare.match.9846362453.1	TpMuguga_01g00966, TA16090	ELME000289	The TPxxS phospho-dependent degron binds the FBW7 F box proteins of the SCF (Skp1_Cullin-Fbox) complex.	0.000713833
apx_compare.match.9846362453.1	TpMuguga_01g00966, TA16090	ELME000135	WW domain of group III binding motif	0.000567323
apx_compare.match.9846362453.1	TpMuguga_01g00966, TA16090	ELME000373	This isoform-unspecific ALG-2-binding motif binds to the EF hand domains of the proapoptotic Ca2+-binding ALG-2 protein in a Ca2+-dependent manner.	2.41458e-05
apx_compare.match.9846362453.1	TpMuguga_01g00966, TA16090	ELME000061	PKB Phosphorylation site	0.000603409
apx_compare.match.9846362453.1	TpMuguga_01g00966, TA16090	ELME000163	YXXQ motif found in the cytoplasmic region of cytokine receptors that bind STAT3 SH2 domain.	0.000797496
apx_compare.match.9846200994.1	TA06355, TpMuguga_01g00912	ELME000313	The WH2 motif is of variable length (16-19 amino acids) binding to the hydrophobic cleft formed by actin's subdomains 1 and 3. At the N-terminus it forms an alpha-helix followed by a flexible loop stabilised upon actin binding.	0.000660305
apx_compare.match.9847061164.1	TA05570, TpMuguga_03g00868	ELME000137	Protein phosphatase 1 catalytic subunit (PP1c) interacting motif binds targeting proteins that dock to the substrate for dephosphorylation. The motif defined is [RK]{0,1}[VI][^P][FW].	0.000830144
apx_compare.match.9847061164.1	TA05570, TpMuguga_03g00868	ELME000079	Atipical motif for N-glycosylation site. Examples are Human CD69, which is uniquely glycosylated at typical (Asn-X-Ser/Thr) and atypical (Asn-X-Cys) motifs, beta protein C	0.000297299
apx_compare.match.9847061164.1	TA05570, TpMuguga_03g00868	ELME000020	ITIM (immunoreceptor tyrosine-based inhibitory motif). Phosphorylation of the ITIM motif, found in the cytoplasmic tail of some inhibitory receptors (KIRs) that bind MHC Class I, leads to the recruitment and activation of a protein tyrosine phosphatase.	0.000299241
apx_compare.match.9847061164.1	TA05570, TpMuguga_03g00868	ELME000317	Motif binding to the dorsal surface of eIF4E.	0.000189128
apx_compare.match.9847061164.1	TA05570, TpMuguga_03g00868	ELME000081	Src-family Src Homology 2 (SH2) domains binding motif.	0.000872937
apx_compare.match.9847061164.1	TA05570, TpMuguga_03g00868	ELME000148	The engrailed homology domain 1 motif is found in homeodomain containing active repressors and other transcription families, and allows for the recruitment of Groucho/TLE corepressors.	7.85798e-05
apx_compare.match.9847061164.1	TA05570, TpMuguga_03g00868	ELME000163	YXXQ motif found in the cytoplasmic region of cytokine receptors that bind STAT3 SH2 domain.	0.000797496
apx_compare.match.9847045148.1	TpMuguga_03g00197, TA03305	ELME000201	Pattern encompassing the ULMs in SF1 and SAP155 which bind to the UHM of U2AF65	1.52757e-05
apx_compare.match.9847045148.1	TpMuguga_03g00197, TA03305	ELME000007	Interacts with the Retinoblastoma protein	0.000135036
apx_compare.match.9847045148.1	TpMuguga_03g00197, TA03305	ELME000355	N-terminal motif that initiates protein degradation by binding to the N-box of N-recognins. This N-degron variant comprises N-terminal a bulky hydrophobic residue as destabilizing residue.	0.000230216
apx_compare.match.9846514051.1	TA04635, TpMuguga_03g00455	ELME000162	Site for attachment of a fucose residue to a serine.	4.61694e-05
apx_compare.match.9847034405.1	TA07905, TpMuguga_04g02045	ELME000353	N-terminal motif that initiates protein degradation by binding to the UBR-box of N-recognins. This N-degron variant comprises N-terminal Asn or Gln as destabilizing residue.	0.000164535
apx_compare.match.9846532440.1	TA09080, TpMuguga_04g00567	ELME000083	SH-PTP2 and phospholipase C-gamma Src Homology 2 (SH2) domains binding motif.	0.000245393
apx_compare.match.9846532440.1	TA09080, TpMuguga_04g00567	ELME000065	Phosphorylase kinase phosphorylation site	0.000941754
apx_compare.match.9846532440.1	TA09080, TpMuguga_04g00567	ELME000355	N-terminal motif that initiates protein degradation by binding to the N-box of N-recognins. This N-degron variant comprises N-terminal a bulky hydrophobic residue as destabilizing residue.	0.000230216
apx_compare.match.9847264569.1	TpMuguga_01g00939, TA06510	ELME000137	Protein phosphatase 1 catalytic subunit (PP1c) interacting motif binds targeting proteins that dock to the substrate for dephosphorylation. The motif defined is [RK]{0,1}[VI][^P][FW].	0.000830144
apx_compare.match.9847264569.1	TpMuguga_01g00939, TA06510	ELME000317	Motif binding to the dorsal surface of eIF4E.	0.000189128
apx_compare.match.9847264569.1	TpMuguga_01g00939, TA06510	ELME000094	The RGD motif can be found in many proteins of the extracellular matrix and it is recognized by different members of the integrin family. The structure of the tenth type III module of fibronectin has shown that the RGD motif lies on an exposed flexible lo	0.000236617
apx_compare.match.9846878340.1	TA08105, TpMuguga_04g00373	ELME000156	This is the motif recognized by those SH3 domains with a non-canonical class II recognition specificity	0.000678138
apx_compare.match.9846878340.1	TA08105, TpMuguga_04g00373	ELME000270	Monopartite variant of the classical basically charged NLS. Strong core version.	0.000234485
apx_compare.match.9846878340.1	TA08105, TpMuguga_04g00373	ELME000167	Mad2 binding motif	0.000101063
apx_compare.match.9846447896.1	TpMuguga_01g01056, TA17050	ELME000317	Motif binding to the dorsal surface of eIF4E.	0.000189128
apx_compare.match.9846447896.1	TpMuguga_01g01056, TA17050	ELME000231	An RxxL-based motif that binds to the Cdh1 and Cdc20 components of APC/C thereby targeting the protein for destruction in a cell cycle dependent manner	0.000767697
apx_compare.match.9846447896.1	TpMuguga_01g01056, TA17050	ELME000081	Src-family Src Homology 2 (SH2) domains binding motif.	0.000872937
apx_compare.match.9846447896.1	TpMuguga_01g01056, TA17050	ELME000142	ITSM (immunoreceptor tyrosine-based switch motif). This motif is present in the cytoplasmic region of the CD150 subfamily within the CD2 family and it enables these receptors to bind to and to be regulated by SH2 adaptor molecules, as SH2DIA.	6.09445e-05
apx_compare.match.9846053053.1	TA05315, TpMuguga_03g00135	ELME000122	These phosphorylation-independent motifs bind to Dab-like PTB domains. Binding is not driven by contacts at the 0 or FY position, but instead is dependent upon the large number of hydrophobic and hydrogen bond contacts between motif and domain.	0.000310821
apx_compare.match.9846053053.1	TA05315, TpMuguga_03g00135	ELME000351	N-terminal motif that initiates protein degradation by binding to the UBR-box of N-recognins. This N-degron variant comprises N-terminal Arg or Lys as destabilizing residue.	0.000206359
apx_compare.match.9847167825.1	TA17130, TpMuguga_04g00017	ELME000137	Protein phosphatase 1 catalytic subunit (PP1c) interacting motif binds targeting proteins that dock to the substrate for dephosphorylation. The motif defined is [RK]{0,1}[VI][^P][FW].	0.000830144
apx_compare.match.9847167825.1	TA17130, TpMuguga_04g00017	ELME000156	This is the motif recognized by those SH3 domains with a non-canonical class II recognition specificity	0.000678138
apx_compare.match.9847167825.1	TA17130, TpMuguga_04g00017	ELME000083	SH-PTP2 and phospholipase C-gamma Src Homology 2 (SH2) domains binding motif.	0.000245393
apx_compare.match.9847167825.1	TA17130, TpMuguga_04g00017	ELME000081	Src-family Src Homology 2 (SH2) domains binding motif.	0.000872937
apx_compare.match.9847167825.1	TA17130, TpMuguga_04g00017	ELME000234	MAPK interacting molecules (e.g. MAPKKs, substrates, phosphatases) carry docking motif that help to regulate specific interaction in the MAPK cascade.	3.17831e-05
apx_compare.match.9847167825.1	TA17130, TpMuguga_04g00017	ELME000351	N-terminal motif that initiates protein degradation by binding to the UBR-box of N-recognins. This N-degron variant comprises N-terminal Arg or Lys as destabilizing residue.	0.000206359
apx_compare.match.9847167825.1	TA17130, TpMuguga_04g00017	ELME000163	YXXQ motif found in the cytoplasmic region of cytokine receptors that bind STAT3 SH2 domain.	0.000797496
apx_compare.match.9847123236.1	TA03521, TpMuguga_01g00336	ELME000095	This phosphorylation-dependent motif binds to Shc-like and IRS-like PTB domains. The pTyr is positioned within a highly basic-charged anchoring pocket. A hydrophobic residue -5 (compared to pY) increases the affinity of the interaction.	0.000135241
apx_compare.match.9847123236.1	TA03521, TpMuguga_01g00336	ELME000334	The LATS phosphorylation motif is recognised by the LATS kinases for Ser/Thr phosphorylation. Substrates are often found toward the end of the Hippo signalling pathway.	0.000477646
apx_compare.match.9847123236.1	TA03521, TpMuguga_01g00336	ELME000083	SH-PTP2 and phospholipase C-gamma Src Homology 2 (SH2) domains binding motif.	0.000245393
apx_compare.match.9847123236.1	TA03521, TpMuguga_01g00336	ELME000198	Phosphopeptide motif which directly interacts with the BRCT (carboxy-terminal) domain of the Breast Cancer Gene BRCA1 with high affinity.	0.000116928
apx_compare.match.9847123236.1	TA03521, TpMuguga_01g00336	ELME000081	Src-family Src Homology 2 (SH2) domains binding motif.	0.000872937
apx_compare.match.9847123236.1	TA03521, TpMuguga_01g00336	ELME000080	Wxxx[FY] motifs present in N-terminal half of Pex5 bind to Pex13 and Pex14 at peroxisomal and glycosomal membranes to facilitate entrance of PTS1 cargo proteins into the organellar lumen.	0.000222625
apx_compare.match.9847123236.1	TA03521, TpMuguga_01g00336	ELME000328	Fxxx[WF] motifs are present in Pex19 and S. cerevisiae Pex5 cytosolic receptors that bind to peroxisomal membrane docking member, Pex14	0.000462812
apx_compare.match.9847123236.1	TA03521, TpMuguga_01g00336	ELME000084	GRB2-like Src Homology 2 (SH2) domains binding motif.	0.000478687
apx_compare.match.9847123236.1	TA03521, TpMuguga_01g00336	ELME000003	PPXY is the motif recognized by WW domains of Group I	0.000125741
apx_compare.match.9847123236.1	TA03521, TpMuguga_01g00336	ELME000047	Clathrin box motif found on cargo adaptor proteins, it interacts with the beta propeller structure located at the N-terminus of Clathrin heavy chain.	0.000340551
apx_compare.match.9847123236.1	TA03521, TpMuguga_01g00336	ELME000157	PXXDY motif recognized by some SH3 domains	6.68687e-05
apx_compare.match.9847123236.1	TA03521, TpMuguga_01g00336	ELME000156	This is the motif recognized by those SH3 domains with a non-canonical class II recognition specificity	0.000678138
apx_compare.match.9847123236.1	TA03521, TpMuguga_01g00336	ELME000020	ITIM (immunoreceptor tyrosine-based inhibitory motif). Phosphorylation of the ITIM motif, found in the cytoplasmic tail of some inhibitory receptors (KIRs) that bind MHC Class I, leads to the recruitment and activation of a protein tyrosine phosphatase.	0.000299241
apx_compare.match.9847123236.1	TA03521, TpMuguga_01g00336	ELME000317	Motif binding to the dorsal surface of eIF4E.	0.000189128
apx_compare.match.9847123236.1	TA03521, TpMuguga_01g00336	ELME000231	An RxxL-based motif that binds to the Cdh1 and Cdc20 components of APC/C thereby targeting the protein for destruction in a cell cycle dependent manner	0.000767697
apx_compare.match.9847123236.1	TA03521, TpMuguga_01g00336	ELME000313	The WH2 motif is of variable length (16-19 amino acids) binding to the hydrophobic cleft formed by actin's subdomains 1 and 3. At the N-terminus it forms an alpha-helix followed by a flexible loop stabilised upon actin binding.	0.000660305
apx_compare.match.9847123236.1	TA03521, TpMuguga_01g00336	ELME000045	The nuclear receptor box motif (LXXLL) confers binding to nuclear receptors.	0.000262765
apx_compare.match.9847123236.1	TA03521, TpMuguga_01g00336	ELME000240	The USP7 NTD domain binding motif variant based on the EBV EBNA1 interaction.	0.000716871
apx_compare.match.9847123236.1	TA03521, TpMuguga_01g00336	ELME000289	The TPxxS phospho-dependent degron binds the FBW7 F box proteins of the SCF (Skp1_Cullin-Fbox) complex.	0.000713833
apx_compare.match.9847123236.1	TA03521, TpMuguga_01g00336	ELME000122	These phosphorylation-independent motifs bind to Dab-like PTB domains. Binding is not driven by contacts at the 0 or FY position, but instead is dependent upon the large number of hydrophobic and hydrogen bond contacts between motif and domain.	0.000310821
apx_compare.match.9847123236.1	TA03521, TpMuguga_01g00336	ELME000079	Atipical motif for N-glycosylation site. Examples are Human CD69, which is uniquely glycosylated at typical (Asn-X-Ser/Thr) and atypical (Asn-X-Cys) motifs, beta protein C	0.000297299
apx_compare.match.9847123236.1	TA03521, TpMuguga_01g00336	ELME000124	FxDxF motif responsible for the binding of accessory endocytic proteins to the appendage of the alpha-subunit of adaptor protein complex AP-2	1.69022e-05
apx_compare.match.9847123236.1	TA03521, TpMuguga_01g00336	ELME000292	The TPxxE phospho-dependent degron binds the FBW7 F box proteins of the SCF (Skp1_Cullin-Fbox) complex.	0.000388223
apx_compare.match.9847123236.1	TA03521, TpMuguga_01g00336	ELME000017	ITAM (immunoreceptor tyrosine-based activatory motif). ITAM consists of partially conserved short sequence of amino acid found in the cytoplasmatic tail of antigen and Fc receptors.	2.42513e-06
apx_compare.match.9847123236.1	TA03521, TpMuguga_01g00336	ELME000364	This WDR5-binding motif binds between blades 5 and 6 of the WD40 repeat domain of WDR5, opposite of the Win motif-binding site, to mediate assembly of histone methylation complexes.	0.000146218
apx_compare.match.9847123236.1	TA03521, TpMuguga_01g00336	ELME000105	The WRPW motif mediates recruitment of transcriptional co-repressors of the Groucho/transducin-like enhancer-of-split (TLE) family. LIG_WRPW_2 is not restricted to the C-terminus (in contrast to LIG_WRPW_1).	1.82474e-05
apx_compare.match.9847123236.1	TA03521, TpMuguga_01g00336	ELME000065	Phosphorylase kinase phosphorylation site	0.000941754
apx_compare.match.9847123236.1	TA03521, TpMuguga_01g00336	ELME000137	Protein phosphatase 1 catalytic subunit (PP1c) interacting motif binds targeting proteins that dock to the substrate for dephosphorylation. The motif defined is [RK]{0,1}[VI][^P][FW].	0.000830144
apx_compare.match.9847123236.1	TA03521, TpMuguga_01g00336	ELME000163	YXXQ motif found in the cytoplasmic region of cytokine receptors that bind STAT3 SH2 domain.	0.000797496
apx_compare.match.9846989948.1	TpMuguga_02g00005, TA02740, TA17540	ELME000289	The TPxxS phospho-dependent degron binds the FBW7 F box proteins of the SCF (Skp1_Cullin-Fbox) complex.	0.000713833
apx_compare.match.9846989948.1	TpMuguga_02g00005, TA02740, TA17540	ELME000020	ITIM (immunoreceptor tyrosine-based inhibitory motif). Phosphorylation of the ITIM motif, found in the cytoplasmic tail of some inhibitory receptors (KIRs) that bind MHC Class I, leads to the recruitment and activation of a protein tyrosine phosphatase.	0.000299241
apx_compare.match.9846989948.1	TpMuguga_02g00005, TA02740, TA17540	ELME000137	Protein phosphatase 1 catalytic subunit (PP1c) interacting motif binds targeting proteins that dock to the substrate for dephosphorylation. The motif defined is [RK]{0,1}[VI][^P][FW].	0.000830144
apx_compare.match.9846989948.1	TpMuguga_02g00005, TA02740, TA17540	ELME000276	Bipartite variant of the classical basically charged NLS.	0.000258797
apx_compare.match.9846989948.1	TpMuguga_02g00005, TA02740, TA17540	ELME000270	Monopartite variant of the classical basically charged NLS. Strong core version.	0.000234485
apx_compare.match.9846989948.1	TpMuguga_02g00005, TA02740, TA17540	ELME000083	SH-PTP2 and phospholipase C-gamma Src Homology 2 (SH2) domains binding motif.	0.000245393
apx_compare.match.9846989948.1	TpMuguga_02g00005, TA02740, TA17540	ELME000103	Proprotein convertase 7 (PC7, PCSK7) cleavage site (R-X-X-X-[RK]-R-|-X).	0.000508723
apx_compare.match.9846989948.1	TpMuguga_02g00005, TA02740, TA17540	ELME000328	Fxxx[WF] motifs are present in Pex19 and S. cerevisiae Pex5 cytosolic receptors that bind to peroxisomal membrane docking member, Pex14	0.000462812
apx_compare.match.9846989948.1	TpMuguga_02g00005, TA17540	ELME000084	GRB2-like Src Homology 2 (SH2) domains binding motif.	0.000478687
apx_compare.match.9846989948.1	TpMuguga_02g00005, TA02740, TA17540	ELME000081	Src-family Src Homology 2 (SH2) domains binding motif.	0.000872937
apx_compare.match.9846989948.1	TpMuguga_02g00005, TA02740, TA17540	ELME000163	YXXQ motif found in the cytoplasmic region of cytokine receptors that bind STAT3 SH2 domain.	0.000797496
apx_compare.match.9847051547.1	TpMuguga_01g00138, TA19045	ELME000081	Src-family Src Homology 2 (SH2) domains binding motif.	0.000872937
apx_compare.match.9847162030.1	TpMuguga_04g00773, TA10055	ELME000355	N-terminal motif that initiates protein degradation by binding to the N-box of N-recognins. This N-degron variant comprises N-terminal a bulky hydrophobic residue as destabilizing residue.	0.000230216
apx_compare.match.9847162030.1	TpMuguga_04g00773, TA10055	ELME000056	NPF motif interacting with EH domains, usually during regulation of endocytotic processes	5.86028e-05
apx_compare.match.9847162030.1	TpMuguga_04g00773, TA10055	ELME000360	Protein phosphatase 1 catalytic subunit (PP1c) interacting motif that often cooperates with and is located N-terminal to the RVXF motif to dock proteins to PP1c.	3.77751e-05
apx_compare.match.9846567858.1	TA16735, TpMuguga_02g00591	ELME000134	Calmodulin binding helical peptide motif	0.000265815
apx_compare.match.9846567858.1	TA16735, TpMuguga_02g00591	ELME000328	Fxxx[WF] motifs are present in Pex19 and S. cerevisiae Pex5 cytosolic receptors that bind to peroxisomal membrane docking member, Pex14	0.000462812
apx_compare.match.9846567858.1	TA16735, TpMuguga_02g00591	ELME000095	This phosphorylation-dependent motif binds to Shc-like and IRS-like PTB domains. The pTyr is positioned within a highly basic-charged anchoring pocket. A hydrophobic residue -5 (compared to pY) increases the affinity of the interaction.	0.000135241
apx_compare.match.9846567858.1	TA16735, TpMuguga_02g00591	ELME000193	Some proteins re-exported from the nucleus contain a Leucine-rich nuclear export signal (NES) binding to the CRM1 exportin protein.	0.000762614
apx_compare.match.9846567858.1	TA16735, TpMuguga_02g00591	ELME000083	SH-PTP2 and phospholipase C-gamma Src Homology 2 (SH2) domains binding motif.	0.000245393
apx_compare.match.9846567858.1	TA16735, TpMuguga_02g00591	ELME000081	Src-family Src Homology 2 (SH2) domains binding motif.	0.000872937
apx_compare.match.9846567858.1	TA16735, TpMuguga_02g00591	ELME000080	Wxxx[FY] motifs present in N-terminal half of Pex5 bind to Pex13 and Pex14 at peroxisomal and glycosomal membranes to facilitate entrance of PTS1 cargo proteins into the organellar lumen.	0.000222625
apx_compare.match.9846567858.1	TA16735, TpMuguga_02g00591	ELME000278	Monopartite variant of the classical basically charged NLS. C-extended version.	0.000725182
apx_compare.match.9846567858.1	TA16735, TpMuguga_02g00591	ELME000351	N-terminal motif that initiates protein degradation by binding to the UBR-box of N-recognins. This N-degron variant comprises N-terminal Arg or Lys as destabilizing residue.	0.000206359
apx_compare.match.9846567858.1	TA16735, TpMuguga_02g00591	ELME000308	In the DOC_AGCK_PIF_2 motif the phosphorylatable serine/threonine residue is replaced by an acidic aspartate or glutamate residue.	3.26727e-06
apx_compare.match.9846567858.1	TA16735, TpMuguga_02g00591	ELME000137	Protein phosphatase 1 catalytic subunit (PP1c) interacting motif binds targeting proteins that dock to the substrate for dephosphorylation. The motif defined is [RK]{0,1}[VI][^P][FW].	0.000830144
apx_compare.match.9846567858.1	TA16735, TpMuguga_02g00591	ELME000007	Interacts with the Retinoblastoma protein	0.000135036
apx_compare.match.9846567858.1	TA16735, TpMuguga_02g00591	ELME000020	ITIM (immunoreceptor tyrosine-based inhibitory motif). Phosphorylation of the ITIM motif, found in the cytoplasmic tail of some inhibitory receptors (KIRs) that bind MHC Class I, leads to the recruitment and activation of a protein tyrosine phosphatase.	0.000299241
apx_compare.match.9846567858.1	TA16735, TpMuguga_02g00591	ELME000317	Motif binding to the dorsal surface of eIF4E.	0.000189128
apx_compare.match.9846567858.1	TA16735, TpMuguga_02g00591	ELME000289	The TPxxS phospho-dependent degron binds the FBW7 F box proteins of the SCF (Skp1_Cullin-Fbox) complex.	0.000713833
apx_compare.match.9846567858.1	TA16735, TpMuguga_02g00591	ELME000300	SPAK/OSR1 kinase binding motif acts as a docking site which aids the interaction with their binding partners including the upstream activators and the phosphorylated substrates.	7.67826e-05
apx_compare.match.9846567858.1	TA16735, TpMuguga_02g00591	ELME000122	These phosphorylation-independent motifs bind to Dab-like PTB domains. Binding is not driven by contacts at the 0 or FY position, but instead is dependent upon the large number of hydrophobic and hydrogen bond contacts between motif and domain.	0.000310821
apx_compare.match.9846567858.1	TA16735, TpMuguga_02g00591	ELME000079	Atipical motif for N-glycosylation site. Examples are Human CD69, which is uniquely glycosylated at typical (Asn-X-Ser/Thr) and atypical (Asn-X-Cys) motifs, beta protein C	0.000297299
apx_compare.match.9846567858.1	TA16735, TpMuguga_02g00591	ELME000065	Phosphorylase kinase phosphorylation site	0.000941754
apx_compare.match.9846567858.1	TA16735, TpMuguga_02g00591	ELME000162	Site for attachment of a fucose residue to a serine.	4.61694e-05
apx_compare.match.9846567858.1	TA16735, TpMuguga_02g00591	ELME000163	YXXQ motif found in the cytoplasmic region of cytokine receptors that bind STAT3 SH2 domain.	0.000797496
apx_compare.match.9847210917.1	TpMuguga_04g00422, TA08345	ELME000317	Motif binding to the dorsal surface of eIF4E.	0.000189128
apx_compare.match.9846984759.1	TpMuguga_01g02355, TA19440	ELME000047	Clathrin box motif found on cargo adaptor proteins, it interacts with the beta propeller structure located at the N-terminus of Clathrin heavy chain.	0.000340551
apx_compare.match.9846984759.1	TpMuguga_01g02355, TA19440	ELME000231	An RxxL-based motif that binds to the Cdh1 and Cdc20 components of APC/C thereby targeting the protein for destruction in a cell cycle dependent manner	0.000767697
apx_compare.match.9846984759.1	TpMuguga_01g02355, TA19440	ELME000313	The WH2 motif is of variable length (16-19 amino acids) binding to the hydrophobic cleft formed by actin's subdomains 1 and 3. At the N-terminus it forms an alpha-helix followed by a flexible loop stabilised upon actin binding.	0.000660305
apx_compare.match.9846984759.1	TpMuguga_01g02355, TA19440	ELME000193	Some proteins re-exported from the nucleus contain a Leucine-rich nuclear export signal (NES) binding to the CRM1 exportin protein.	0.000762614
apx_compare.match.9846984759.1	TpMuguga_01g02355, TA19440	ELME000137	Protein phosphatase 1 catalytic subunit (PP1c) interacting motif binds targeting proteins that dock to the substrate for dephosphorylation. The motif defined is [RK]{0,1}[VI][^P][FW].	0.000830144
apx_compare.match.9846984759.1	TpMuguga_01g02355, TA19440	ELME000276	Bipartite variant of the classical basically charged NLS.	0.000258797
apx_compare.match.9846984759.1	TpMuguga_01g02355, TA19440	ELME000083	SH-PTP2 and phospholipase C-gamma Src Homology 2 (SH2) domains binding motif.	0.000245393
apx_compare.match.9846984759.1	TpMuguga_01g02355, TA19440	ELME000081	Src-family Src Homology 2 (SH2) domains binding motif.	0.000872937
apx_compare.match.9846984759.1	TpMuguga_01g02355, TA19440	ELME000278	Monopartite variant of the classical basically charged NLS. C-extended version.	0.000725182
apx_compare.match.9846389708.1	TpMuguga_03g00510, TA04950	ELME000083	SH-PTP2 and phospholipase C-gamma Src Homology 2 (SH2) domains binding motif.	0.000245393
apx_compare.match.9846389708.1	TpMuguga_03g00510, TA04950	ELME000351	N-terminal motif that initiates protein degradation by binding to the UBR-box of N-recognins. This N-degron variant comprises N-terminal Arg or Lys as destabilizing residue.	0.000206359
apx_compare.match.9846389708.1	TpMuguga_03g00510, TA04950	ELME000249	TRF1 and TRF2 both bind to another shelterin protein: TIN2. The TRF1-TIN2 interaction was mediated by a short motif in the N-Ter of TIN2. TIN2 connects TRF1 to TRF2; this link contributes to the stabilization of TRF2 on telomeres.	0.000224005
apx_compare.match.9846389708.1	TpMuguga_03g00510, TA04950	ELME000334	The LATS phosphorylation motif is recognised by the LATS kinases for Ser/Thr phosphorylation. Substrates are often found toward the end of the Hippo signalling pathway.	0.000477646
apx_compare.match.9846389708.1	TpMuguga_03g00510, TA04950	ELME000041	Motif interacts with PAH2 domain in the Sin3 scaffold protein (not mad or sp-1 like).	2.19698e-05
apx_compare.match.9846220120.1	TA19660, TpMuguga_01g00257, TA19665	ELME000095	This phosphorylation-dependent motif binds to Shc-like and IRS-like PTB domains. The pTyr is positioned within a highly basic-charged anchoring pocket. A hydrophobic residue -5 (compared to pY) increases the affinity of the interaction.	0.000135241
apx_compare.match.9846220120.1	TA19660, TpMuguga_01g00257, TA19665	ELME000193	Some proteins re-exported from the nucleus contain a Leucine-rich nuclear export signal (NES) binding to the CRM1 exportin protein.	0.000762614
apx_compare.match.9846220120.1	TpMuguga_01g00257, TA19665	ELME000270	Monopartite variant of the classical basically charged NLS. Strong core version.	0.000234485
apx_compare.match.9846220120.1	TA19660, TpMuguga_01g00257	ELME000293	These IBMs are found in the N-terminal regions of arthropodal caspase subunits where they mediate the inhibition of activated caspases by binding to conserved surface grooves on type III BIR domains of Inhibitor of Apoptosis Proteins (IAPs).	0.000275376
apx_compare.match.9846220120.1	TA19660, TpMuguga_01g00257, TA19665	ELME000083	SH-PTP2 and phospholipase C-gamma Src Homology 2 (SH2) domains binding motif.	0.000245393
apx_compare.match.9846220120.1	TA19660, TpMuguga_01g00257, TA19665	ELME000198	Phosphopeptide motif which directly interacts with the BRCT (carboxy-terminal) domain of the Breast Cancer Gene BRCA1 with high affinity.	0.000116928
apx_compare.match.9846220120.1	TA19660, TpMuguga_01g00257, TA19665	ELME000351	N-terminal motif that initiates protein degradation by binding to the UBR-box of N-recognins. This N-degron variant comprises N-terminal Arg or Lys as destabilizing residue.	0.000206359
apx_compare.match.9846220120.1	TA19660, TpMuguga_01g00257, TA19665	ELME000080	Wxxx[FY] motifs present in N-terminal half of Pex5 bind to Pex13 and Pex14 at peroxisomal and glycosomal membranes to facilitate entrance of PTS1 cargo proteins into the organellar lumen.	0.000222625
apx_compare.match.9846220120.1	TA19660, TpMuguga_01g00257	ELME000278	Monopartite variant of the classical basically charged NLS. C-extended version.	0.000725182
apx_compare.match.9846220120.1	TA19660, TpMuguga_01g00257, TA19665	ELME000081	Src-family Src Homology 2 (SH2) domains binding motif.	0.000872937
apx_compare.match.9846220120.1	TA19660, TpMuguga_01g00257, TA19665	ELME000084	GRB2-like Src Homology 2 (SH2) domains binding motif.	0.000478687
apx_compare.match.9846220120.1	TA19660, TpMuguga_01g00257, TA19665	ELME000137	Protein phosphatase 1 catalytic subunit (PP1c) interacting motif binds targeting proteins that dock to the substrate for dephosphorylation. The motif defined is [RK]{0,1}[VI][^P][FW].	0.000830144
apx_compare.match.9846220120.1	TA19660, TpMuguga_01g00257, TA19665	ELME000156	This is the motif recognized by those SH3 domains with a non-canonical class II recognition specificity	0.000678138
apx_compare.match.9846220120.1	TA19660, TpMuguga_01g00257, TA19665	ELME000020	ITIM (immunoreceptor tyrosine-based inhibitory motif). Phosphorylation of the ITIM motif, found in the cytoplasmic tail of some inhibitory receptors (KIRs) that bind MHC Class I, leads to the recruitment and activation of a protein tyrosine phosphatase.	0.000299241
apx_compare.match.9846220120.1	TA19660, TpMuguga_01g00257, TA19665	ELME000328	Fxxx[WF] motifs are present in Pex19 and S. cerevisiae Pex5 cytosolic receptors that bind to peroxisomal membrane docking member, Pex14	0.000462812
apx_compare.match.9846220120.1	TA19660, TpMuguga_01g00257, TA19665	ELME000231	An RxxL-based motif that binds to the Cdh1 and Cdc20 components of APC/C thereby targeting the protein for destruction in a cell cycle dependent manner	0.000767697
apx_compare.match.9846220120.1	TA19660, TpMuguga_01g00257, TA19665	ELME000313	The WH2 motif is of variable length (16-19 amino acids) binding to the hydrophobic cleft formed by actin's subdomains 1 and 3. At the N-terminus it forms an alpha-helix followed by a flexible loop stabilised upon actin binding.	0.000660305
apx_compare.match.9846220120.1	TA19660, TpMuguga_01g00257, TA19665	ELME000122	These phosphorylation-independent motifs bind to Dab-like PTB domains. Binding is not driven by contacts at the 0 or FY position, but instead is dependent upon the large number of hydrophobic and hydrogen bond contacts between motif and domain.	0.000310821
apx_compare.match.9846220120.1	TA19660, TpMuguga_01g00257, TA19665	ELME000148	The engrailed homology domain 1 motif is found in homeodomain containing active repressors and other transcription families, and allows for the recruitment of Groucho/TLE corepressors.	7.85798e-05
apx_compare.match.9846220120.1	TA19660, TpMuguga_01g00257, TA19665	ELME000047	Clathrin box motif found on cargo adaptor proteins, it interacts with the beta propeller structure located at the N-terminus of Clathrin heavy chain.	0.000340551
apx_compare.match.9846220120.1	TA19660, TpMuguga_01g00257, TA19665	ELME000317	Motif binding to the dorsal surface of eIF4E.	0.000189128
apx_compare.match.9846220120.1	TpMuguga_01g00257, TA19665	ELME000045	The nuclear receptor box motif (LXXLL) confers binding to nuclear receptors.	0.000262765
apx_compare.match.9846220120.1	TA19660, TpMuguga_01g00257, TA19665	ELME000124	FxDxF motif responsible for the binding of accessory endocytic proteins to the appendage of the alpha-subunit of adaptor protein complex AP-2	1.69022e-05
apx_compare.match.9846220120.1	TA19660, TpMuguga_01g00257, TA19665	ELME000249	TRF1 and TRF2 both bind to another shelterin protein: TIN2. The TRF1-TIN2 interaction was mediated by a short motif in the N-Ter of TIN2. TIN2 connects TRF1 to TRF2; this link contributes to the stabilization of TRF2 on telomeres.	0.000224005
apx_compare.match.9846220120.1	TA19660, TpMuguga_01g00257, TA19665	ELME000105	The WRPW motif mediates recruitment of transcriptional co-repressors of the Groucho/transducin-like enhancer-of-split (TLE) family. LIG_WRPW_2 is not restricted to the C-terminus (in contrast to LIG_WRPW_1).	1.82474e-05
apx_compare.match.9846220120.1	TA19660, TpMuguga_01g00257, TA19665	ELME000065	Phosphorylase kinase phosphorylation site	0.000941754
apx_compare.match.9846220120.1	TA19660, TpMuguga_01g00257, TA19665	ELME000163	YXXQ motif found in the cytoplasmic region of cytokine receptors that bind STAT3 SH2 domain.	0.000797496
apx_compare.match.9846785896.1	TA03995, TpMuguga_03g02680	ELME000353	N-terminal motif that initiates protein degradation by binding to the UBR-box of N-recognins. This N-degron variant comprises N-terminal Asn or Gln as destabilizing residue.	0.000164535
apx_compare.match.9846785896.1	TA03995, TpMuguga_03g02680	ELME000254	SxIP motifs bind to EBH domains.	0.000209646
apx_compare.match.9846785896.1	TA03995, TpMuguga_03g02680	ELME000145	PxLxP motif is recognized by a subset of MYND domain containing proteins.	0.000649937
apx_compare.match.9846785896.1	TA03995, TpMuguga_03g02680	ELME000134	Calmodulin binding helical peptide motif	0.000265815
apx_compare.match.9847187125.1	TA11085, TpMuguga_04g02680	ELME000137	Protein phosphatase 1 catalytic subunit (PP1c) interacting motif binds targeting proteins that dock to the substrate for dephosphorylation. The motif defined is [RK]{0,1}[VI][^P][FW].	0.000830144
apx_compare.match.9847187125.1	TA11085, TpMuguga_04g02680	ELME000156	This is the motif recognized by those SH3 domains with a non-canonical class II recognition specificity	0.000678138
apx_compare.match.9847187125.1	TA11085, TpMuguga_04g02680	ELME000020	ITIM (immunoreceptor tyrosine-based inhibitory motif). Phosphorylation of the ITIM motif, found in the cytoplasmic tail of some inhibitory receptors (KIRs) that bind MHC Class I, leads to the recruitment and activation of a protein tyrosine phosphatase.	0.000299241
apx_compare.match.9847187125.1	TA11085, TpMuguga_04g02680	ELME000300	SPAK/OSR1 kinase binding motif acts as a docking site which aids the interaction with their binding partners including the upstream activators and the phosphorylated substrates.	7.67826e-05
apx_compare.match.9847187125.1	TA11085, TpMuguga_04g02680	ELME000047	Clathrin box motif found on cargo adaptor proteins, it interacts with the beta propeller structure located at the N-terminus of Clathrin heavy chain.	0.000340551
apx_compare.match.9847187125.1	TA11085, TpMuguga_04g02680	ELME000190	DPF/W motif binds alpha and beta subunits of AP2 adaptor complex.	0.000119206
apx_compare.match.9847187125.1	TA11085, TpMuguga_04g02680	ELME000254	SxIP motifs bind to EBH domains.	0.000209646
apx_compare.match.9847187125.1	TA11085, TpMuguga_04g02680	ELME000328	Fxxx[WF] motifs are present in Pex19 and S. cerevisiae Pex5 cytosolic receptors that bind to peroxisomal membrane docking member, Pex14	0.000462812
apx_compare.match.9847187125.1	TA11085, TpMuguga_04g02680	ELME000163	YXXQ motif found in the cytoplasmic region of cytokine receptors that bind STAT3 SH2 domain.	0.000797496
apx_compare.match.9846168831.1	TA10570, TpMuguga_04g00668	ELME000341	A variant MYND binding motif found in the HSP90 co-chaperones p23 and FKBP38 interacting with PHD2 MYND domain.	8.44439e-05
apx_compare.match.9846021618.1	TpMuguga_01g02170, TA19830	ELME000137	Protein phosphatase 1 catalytic subunit (PP1c) interacting motif binds targeting proteins that dock to the substrate for dephosphorylation. The motif defined is [RK]{0,1}[VI][^P][FW].	0.000830144
apx_compare.match.9846021618.1	TpMuguga_01g02170, TA19830	ELME000103	Proprotein convertase 7 (PC7, PCSK7) cleavage site (R-X-X-X-[RK]-R-|-X).	0.000508723
apx_compare.match.9846021618.1	TpMuguga_01g02170, TA19830	ELME000148	The engrailed homology domain 1 motif is found in homeodomain containing active repressors and other transcription families, and allows for the recruitment of Groucho/TLE corepressors.	7.85798e-05
apx_compare.match.9847265663.1	TpMuguga_01g00224, TA19495	ELME000003	PPXY is the motif recognized by WW domains of Group I	0.000125741
apx_compare.match.9847265663.1	TpMuguga_01g00224, TA19495	ELME000352	N-terminal motif that initiates protein degradation by binding to the UBR-box of N-recognins. This N-degron variant comprises N-terminal Asp or Glu as destabilizing residue.	0.000253708
apx_compare.match.9847265663.1	TpMuguga_01g00224, TA19495	ELME000045	The nuclear receptor box motif (LXXLL) confers binding to nuclear receptors.	0.000262765
apx_compare.match.9847265663.1	TpMuguga_01g00224, TA19495	ELME000235	The PTB RRM2 Interacting (PRI) motif is found in some splicing regulators, possibly only in the chordate lineage. As part of splicing complex regulation, it interacts with the 2nd RNA binding domain (RRM) of PTB, the polypyrimidine tract binding protein.	8.39114e-05
apx_compare.match.9847265663.1	TpMuguga_01g00224, TA19495	ELME000084	GRB2-like Src Homology 2 (SH2) domains binding motif.	0.000478687
apx_compare.match.9847100264.1	TA09720, TpMuguga_01g01209	ELME000069	Generic PTS2 pattern for all eukaryotes (except lineages which have lost it)	3.93914e-06
apx_compare.match.9847100264.1	TA09720, TpMuguga_01g01209	ELME000231	An RxxL-based motif that binds to the Cdh1 and Cdc20 components of APC/C thereby targeting the protein for destruction in a cell cycle dependent manner	0.000767697
apx_compare.match.9846582952.1	TA12225, TpMuguga_02g00268	ELME000289	The TPxxS phospho-dependent degron binds the FBW7 F box proteins of the SCF (Skp1_Cullin-Fbox) complex.	0.000713833
apx_compare.match.9846581353.1	TpMuguga_03g00031, TA02620	ELME000317	Motif binding to the dorsal surface of eIF4E.	0.000189128
apx_compare.match.9846581353.1	TpMuguga_03g00031, TA02620	ELME000351	N-terminal motif that initiates protein degradation by binding to the UBR-box of N-recognins. This N-degron variant comprises N-terminal Arg or Lys as destabilizing residue.	0.000206359
apx_compare.match.9846906420.1	TA10700, TpMuguga_04g00924	ELME000249	TRF1 and TRF2 both bind to another shelterin protein: TIN2. The TRF1-TIN2 interaction was mediated by a short motif in the N-Ter of TIN2. TIN2 connects TRF1 to TRF2; this link contributes to the stabilization of TRF2 on telomeres.	0.000224005
apx_compare.match.9846359323.1	TA14675, TpMuguga_02g00704	ELME000047	Clathrin box motif found on cargo adaptor proteins, it interacts with the beta propeller structure located at the N-terminus of Clathrin heavy chain.	0.000340551
apx_compare.match.9846359323.1	TA14675, TpMuguga_02g00704	ELME000232	Motif conserving the exact sequence KEN that binds to the APC/C subunit Cdh1 causing the protein to be targeted for 26S proteasome mediated degradation.	0.000184312
apx_compare.match.9846359323.1	TA14675, TpMuguga_02g00704	ELME000371	Non-canonical variant of the LIR motif that binds to Atg8 protein family members to mediate processes involved in autophagy.	0.000136861
apx_compare.match.9846359323.1	TA14675, TpMuguga_02g00704	ELME000355	N-terminal motif that initiates protein degradation by binding to the N-box of N-recognins. This N-degron variant comprises N-terminal a bulky hydrophobic residue as destabilizing residue.	0.000230216
apx_compare.match.9846359323.1	TA14675, TpMuguga_02g00704	ELME000237	Calcineurin substrate docking site, leads to the effective dephosphorylation of serine/threonine phosphorylation sites.	0.000136786
apx_compare.match.9846655591.1	TpMuguga_02g00929, TpMuguga_02g00926, TA15870	ELME000069	Generic PTS2 pattern for all eukaryotes (except lineages which have lost it)	3.93914e-06
apx_compare.match.9846655591.1	TpMuguga_02g00929, TpMuguga_02g00926, TA15870	ELME000020	ITIM (immunoreceptor tyrosine-based inhibitory motif). Phosphorylation of the ITIM motif, found in the cytoplasmic tail of some inhibitory receptors (KIRs) that bind MHC Class I, leads to the recruitment and activation of a protein tyrosine phosphatase.	0.000299241
apx_compare.match.9846655591.1	TpMuguga_02g00929, TA15870	ELME000317	Motif binding to the dorsal surface of eIF4E.	0.000189128
apx_compare.match.9846655591.1	TpMuguga_02g00929, TpMuguga_02g00926, TA15870	ELME000137	Protein phosphatase 1 catalytic subunit (PP1c) interacting motif binds targeting proteins that dock to the substrate for dephosphorylation. The motif defined is [RK]{0,1}[VI][^P][FW].	0.000830144
apx_compare.match.9846655591.1	TpMuguga_02g00929, TA15870	ELME000047	Clathrin box motif found on cargo adaptor proteins, it interacts with the beta propeller structure located at the N-terminus of Clathrin heavy chain.	0.000340551
apx_compare.match.9846655591.1	TpMuguga_02g00929, TpMuguga_02g00926, TA15870	ELME000095	This phosphorylation-dependent motif binds to Shc-like and IRS-like PTB domains. The pTyr is positioned within a highly basic-charged anchoring pocket. A hydrophobic residue -5 (compared to pY) increases the affinity of the interaction.	0.000135241
apx_compare.match.9846655591.1	TpMuguga_02g00929, TpMuguga_02g00926, TA15870	ELME000122	These phosphorylation-independent motifs bind to Dab-like PTB domains. Binding is not driven by contacts at the 0 or FY position, but instead is dependent upon the large number of hydrophobic and hydrogen bond contacts between motif and domain.	0.000310821
apx_compare.match.9846655591.1	TpMuguga_02g00926, TA15870	ELME000334	The LATS phosphorylation motif is recognised by the LATS kinases for Ser/Thr phosphorylation. Substrates are often found toward the end of the Hippo signalling pathway.	0.000477646
apx_compare.match.9846655591.1	TpMuguga_02g00929, TpMuguga_02g00926, TA15870	ELME000083	SH-PTP2 and phospholipase C-gamma Src Homology 2 (SH2) domains binding motif.	0.000245393
apx_compare.match.9846655591.1	TpMuguga_02g00929, TA15870	ELME000293	These IBMs are found in the N-terminal regions of arthropodal caspase subunits where they mediate the inhibition of activated caspases by binding to conserved surface grooves on type III BIR domains of Inhibitor of Apoptosis Proteins (IAPs).	0.000275376
apx_compare.match.9846655591.1	TpMuguga_02g00929, TpMuguga_02g00926, TA15870	ELME000328	Fxxx[WF] motifs are present in Pex19 and S. cerevisiae Pex5 cytosolic receptors that bind to peroxisomal membrane docking member, Pex14	0.000462812
apx_compare.match.9846655591.1	TpMuguga_02g00929, TpMuguga_02g00926, TA15870	ELME000080	Wxxx[FY] motifs present in N-terminal half of Pex5 bind to Pex13 and Pex14 at peroxisomal and glycosomal membranes to facilitate entrance of PTS1 cargo proteins into the organellar lumen.	0.000222625
apx_compare.match.9846655591.1	TpMuguga_02g00929, TpMuguga_02g00926, TA15870	ELME000084	GRB2-like Src Homology 2 (SH2) domains binding motif.	0.000478687
apx_compare.match.9846655591.1	TpMuguga_02g00929, TpMuguga_02g00926, TA15870	ELME000045	The nuclear receptor box motif (LXXLL) confers binding to nuclear receptors.	0.000262765
apx_compare.match.9846282811.1	TpMuguga_03g00125, TA05280	ELME000122	These phosphorylation-independent motifs bind to Dab-like PTB domains. Binding is not driven by contacts at the 0 or FY position, but instead is dependent upon the large number of hydrophobic and hydrogen bond contacts between motif and domain.	0.000310821
apx_compare.match.9846282811.1	TpMuguga_03g00125, TA05280	ELME000065	Phosphorylase kinase phosphorylation site	0.000941754
apx_compare.match.9846282811.1	TpMuguga_03g00125, TA05280	ELME000351	N-terminal motif that initiates protein degradation by binding to the UBR-box of N-recognins. This N-degron variant comprises N-terminal Arg or Lys as destabilizing residue.	0.000206359
apx_compare.match.9846282811.1	TpMuguga_03g00125, TA05280	ELME000084	GRB2-like Src Homology 2 (SH2) domains binding motif.	0.000478687
apx_compare.match.9846158353.1	TA06675, TpMuguga_01g00718	ELME000045	The nuclear receptor box motif (LXXLL) confers binding to nuclear receptors.	0.000262765
apx_compare.match.9846158353.1	TA06675, TpMuguga_01g00718	ELME000020	ITIM (immunoreceptor tyrosine-based inhibitory motif). Phosphorylation of the ITIM motif, found in the cytoplasmic tail of some inhibitory receptors (KIRs) that bind MHC Class I, leads to the recruitment and activation of a protein tyrosine phosphatase.	0.000299241
apx_compare.match.9846158353.1	TA06675, TpMuguga_01g00718	ELME000317	Motif binding to the dorsal surface of eIF4E.	0.000189128
apx_compare.match.9846158353.1	TA06675, TpMuguga_01g00718	ELME000328	Fxxx[WF] motifs are present in Pex19 and S. cerevisiae Pex5 cytosolic receptors that bind to peroxisomal membrane docking member, Pex14	0.000462812
apx_compare.match.9846158353.1	TA06675, TpMuguga_01g00718	ELME000081	Src-family Src Homology 2 (SH2) domains binding motif.	0.000872937
apx_compare.match.9846158353.1	TA06675, TpMuguga_01g00718	ELME000355	N-terminal motif that initiates protein degradation by binding to the N-box of N-recognins. This N-degron variant comprises N-terminal a bulky hydrophobic residue as destabilizing residue.	0.000230216
apx_compare.match.9846158353.1	TA06675, TpMuguga_01g00718	ELME000163	YXXQ motif found in the cytoplasmic region of cytokine receptors that bind STAT3 SH2 domain.	0.000797496
apx_compare.match.9846551678.1	TpMuguga_01g00727, TA06725	ELME000354	N-terminal motif that initiates protein degradation by binding to the UBR-box of N-recognins. This N-degron variant comprises N-terminal Cys as destabilizing residue.	1.76792e-05
apx_compare.match.9847064988.1	TA04935, TpMuguga_03g00506	ELME000231	An RxxL-based motif that binds to the Cdh1 and Cdc20 components of APC/C thereby targeting the protein for destruction in a cell cycle dependent manner	0.000767697
apx_compare.match.9847064988.1	TA04935, TpMuguga_03g00506	ELME000313	The WH2 motif is of variable length (16-19 amino acids) binding to the hydrophobic cleft formed by actin's subdomains 1 and 3. At the N-terminus it forms an alpha-helix followed by a flexible loop stabilised upon actin binding.	0.000660305
apx_compare.match.9846144603.1	TpMuguga_01g00873, TA06150	ELME000065	Phosphorylase kinase phosphorylation site	0.000941754
apx_compare.match.9846144603.1	TpMuguga_01g00873, TA06150	ELME000341	A variant MYND binding motif found in the HSP90 co-chaperones p23 and FKBP38 interacting with PHD2 MYND domain.	8.44439e-05
apx_compare.match.9846905315.1	TA05690, TpMuguga_01g00792	ELME000317	Motif binding to the dorsal surface of eIF4E.	0.000189128
apx_compare.match.9846905315.1	TA05690, TpMuguga_01g00792	ELME000302	The DHxY Host Cell Factor-1 binding motif (HBM) interacts with the N-terminal kelch propeller domain of the cell cycle regulator HCF-1	5.07386e-05
apx_compare.match.9846905315.1	TA05690, TpMuguga_01g00792	ELME000249	TRF1 and TRF2 both bind to another shelterin protein: TIN2. The TRF1-TIN2 interaction was mediated by a short motif in the N-Ter of TIN2. TIN2 connects TRF1 to TRF2; this link contributes to the stabilization of TRF2 on telomeres.	0.000224005
apx_compare.match.9846905315.1	TA05690, TpMuguga_01g00792	ELME000198	Phosphopeptide motif which directly interacts with the BRCT (carboxy-terminal) domain of the Breast Cancer Gene BRCA1 with high affinity.	0.000116928
apx_compare.match.9846905315.1	TA05690, TpMuguga_01g00792	ELME000254	SxIP motifs bind to EBH domains.	0.000209646
apx_compare.match.9846905315.1	TA05690, TpMuguga_01g00792	ELME000080	Wxxx[FY] motifs present in N-terminal half of Pex5 bind to Pex13 and Pex14 at peroxisomal and glycosomal membranes to facilitate entrance of PTS1 cargo proteins into the organellar lumen.	0.000222625
apx_compare.match.9846905315.1	TA05690, TpMuguga_01g00792	ELME000360	Protein phosphatase 1 catalytic subunit (PP1c) interacting motif that often cooperates with and is located N-terminal to the RVXF motif to dock proteins to PP1c.	3.77751e-05
apx_compare.match.9846786099.1	TpMuguga_02g00412, TA13045	ELME000095	This phosphorylation-dependent motif binds to Shc-like and IRS-like PTB domains. The pTyr is positioned within a highly basic-charged anchoring pocket. A hydrophobic residue -5 (compared to pY) increases the affinity of the interaction.	0.000135241
apx_compare.match.9846786099.1	TpMuguga_02g00412, TA13045	ELME000351	N-terminal motif that initiates protein degradation by binding to the UBR-box of N-recognins. This N-degron variant comprises N-terminal Arg or Lys as destabilizing residue.	0.000206359
apx_compare.match.9846786099.1	TpMuguga_02g00412, TA13045	ELME000079	Atipical motif for N-glycosylation site. Examples are Human CD69, which is uniquely glycosylated at typical (Asn-X-Ser/Thr) and atypical (Asn-X-Cys) motifs, beta protein C	0.000297299
apx_compare.match.9846065303.1	TA13245, TpMuguga_02g02265	ELME000327	Peptide motif binding to the members of the SSB (or SPSB) family (SPRY domain- and SOCS box-containing protein)	7.11177e-07
apx_compare.match.9846248083.1	TA11430, TpMuguga_02g00115	ELME000231	An RxxL-based motif that binds to the Cdh1 and Cdc20 components of APC/C thereby targeting the protein for destruction in a cell cycle dependent manner	0.000767697
apx_compare.match.9846248083.1	TA11430, TpMuguga_02g00115	ELME000232	Motif conserving the exact sequence KEN that binds to the APC/C subunit Cdh1 causing the protein to be targeted for 26S proteasome mediated degradation.	0.000184312
apx_compare.match.9847017134.1	TpMuguga_04g00216, TA07270	ELME000095	This phosphorylation-dependent motif binds to Shc-like and IRS-like PTB domains. The pTyr is positioned within a highly basic-charged anchoring pocket. A hydrophobic residue -5 (compared to pY) increases the affinity of the interaction.	0.000135241
apx_compare.match.9847017134.1	TpMuguga_04g00216, TA07270	ELME000083	SH-PTP2 and phospholipase C-gamma Src Homology 2 (SH2) domains binding motif.	0.000245393
apx_compare.match.9847017134.1	TpMuguga_04g00216, TA07270	ELME000198	Phosphopeptide motif which directly interacts with the BRCT (carboxy-terminal) domain of the Breast Cancer Gene BRCA1 with high affinity.	0.000116928
apx_compare.match.9847017134.1	TpMuguga_04g00216, TA07270	ELME000081	Src-family Src Homology 2 (SH2) domains binding motif.	0.000872937
apx_compare.match.9847017134.1	TpMuguga_04g00216, TA07270	ELME000329	LxxLLxxxLxxF motif is located in N-terminus of Pex19 receptors that are responsible for docking to Pex3 docking factor at cis side of peroxisomal membrane.	5.24025e-07
apx_compare.match.9847017134.1	TpMuguga_04g00216, TA07270	ELME000328	Fxxx[WF] motifs are present in Pex19 and S. cerevisiae Pex5 cytosolic receptors that bind to peroxisomal membrane docking member, Pex14	0.000462812
apx_compare.match.9847017134.1	TpMuguga_04g00216, TA07270	ELME000084	GRB2-like Src Homology 2 (SH2) domains binding motif.	0.000478687
apx_compare.match.9847017134.1	TpMuguga_04g00216, TA07270	ELME000047	Clathrin box motif found on cargo adaptor proteins, it interacts with the beta propeller structure located at the N-terminus of Clathrin heavy chain.	0.000340551
apx_compare.match.9847017134.1	TpMuguga_04g00216, TA07270	ELME000020	ITIM (immunoreceptor tyrosine-based inhibitory motif). Phosphorylation of the ITIM motif, found in the cytoplasmic tail of some inhibitory receptors (KIRs) that bind MHC Class I, leads to the recruitment and activation of a protein tyrosine phosphatase.	0.000299241
apx_compare.match.9847017134.1	TpMuguga_04g00216, TA07270	ELME000254	SxIP motifs bind to EBH domains.	0.000209646
apx_compare.match.9847017134.1	TpMuguga_04g00216, TA07270	ELME000317	Motif binding to the dorsal surface of eIF4E.	0.000189128
apx_compare.match.9847017134.1	TpMuguga_04g00216, TA07270	ELME000231	An RxxL-based motif that binds to the Cdh1 and Cdc20 components of APC/C thereby targeting the protein for destruction in a cell cycle dependent manner	0.000767697
apx_compare.match.9847017134.1	TpMuguga_04g00216, TA07270	ELME000313	The WH2 motif is of variable length (16-19 amino acids) binding to the hydrophobic cleft formed by actin's subdomains 1 and 3. At the N-terminus it forms an alpha-helix followed by a flexible loop stabilised upon actin binding.	0.000660305
apx_compare.match.9847017134.1	TpMuguga_04g00216, TA07270	ELME000122	These phosphorylation-independent motifs bind to Dab-like PTB domains. Binding is not driven by contacts at the 0 or FY position, but instead is dependent upon the large number of hydrophobic and hydrogen bond contacts between motif and domain.	0.000310821
apx_compare.match.9847017134.1	TpMuguga_04g00216, TA07270	ELME000148	The engrailed homology domain 1 motif is found in homeodomain containing active repressors and other transcription families, and allows for the recruitment of Groucho/TLE corepressors.	7.85798e-05
apx_compare.match.9847017134.1	TpMuguga_04g00216, TA07270	ELME000137	Protein phosphatase 1 catalytic subunit (PP1c) interacting motif binds targeting proteins that dock to the substrate for dephosphorylation. The motif defined is [RK]{0,1}[VI][^P][FW].	0.000830144
apx_compare.match.9847017134.1	TpMuguga_04g00216, TA07270	ELME000045	The nuclear receptor box motif (LXXLL) confers binding to nuclear receptors.	0.000262765
apx_compare.match.9847017134.1	TpMuguga_04g00216, TA07270	ELME000289	The TPxxS phospho-dependent degron binds the FBW7 F box proteins of the SCF (Skp1_Cullin-Fbox) complex.	0.000713833
apx_compare.match.9847017134.1	TpMuguga_04g00216, TA07270	ELME000364	This WDR5-binding motif binds between blades 5 and 6 of the WD40 repeat domain of WDR5, opposite of the Win motif-binding site, to mediate assembly of histone methylation complexes.	0.000146218
apx_compare.match.9846793409.1	TA20940, TpMuguga_01g00390	ELME000095	This phosphorylation-dependent motif binds to Shc-like and IRS-like PTB domains. The pTyr is positioned within a highly basic-charged anchoring pocket. A hydrophobic residue -5 (compared to pY) increases the affinity of the interaction.	0.000135241
apx_compare.match.9846793409.1	TA20940, TpMuguga_01g00390	ELME000084	GRB2-like Src Homology 2 (SH2) domains binding motif.	0.000478687
apx_compare.match.9846793409.1	TA20940, TpMuguga_01g00390	ELME000259	The VxPx motif is located in the cytoplasmatic tails of vesicular cargoes. It allows the interaction with proteins that permit the vesicle budding from the trans-Golgi-network and its posterior transport to the plasma membrane of the cilia	0.000273136
apx_compare.match.9847255144.1	TA17325, TpMuguga_04g00053	ELME000300	SPAK/OSR1 kinase binding motif acts as a docking site which aids the interaction with their binding partners including the upstream activators and the phosphorylated substrates.	7.67826e-05
apx_compare.match.9847255144.1	TA17325, TpMuguga_04g00053	ELME000247	AP-2 beta appendage platform subdomain (top surface) binding motif used in targeting cargo for internalisation.	1.81693e-05
apx_compare.match.9847255144.1	TA17325, TpMuguga_04g00053	ELME000084	GRB2-like Src Homology 2 (SH2) domains binding motif.	0.000478687
apx_compare.match.9847226503.1	TA09430, TpMuguga_02g00010	ELME000003	PPXY is the motif recognized by WW domains of Group I	0.000125741
apx_compare.match.9847226503.1	TA09430, TpMuguga_02g00010	ELME000137	Protein phosphatase 1 catalytic subunit (PP1c) interacting motif binds targeting proteins that dock to the substrate for dephosphorylation. The motif defined is [RK]{0,1}[VI][^P][FW].	0.000830144
apx_compare.match.9847226503.1	TA09430, TpMuguga_02g00010	ELME000045	The nuclear receptor box motif (LXXLL) confers binding to nuclear receptors.	0.000262765
apx_compare.match.9847226503.1	TA09430, TpMuguga_02g00010	ELME000156	This is the motif recognized by those SH3 domains with a non-canonical class II recognition specificity	0.000678138
apx_compare.match.9847226503.1	TA09430, TpMuguga_02g00010	ELME000083	SH-PTP2 and phospholipase C-gamma Src Homology 2 (SH2) domains binding motif.	0.000245393
apx_compare.match.9847226503.1	TA09430, TpMuguga_02g00010	ELME000081	Src-family Src Homology 2 (SH2) domains binding motif.	0.000872937
apx_compare.match.9846242448.1	TpMuguga_02g00551, TA13810	ELME000317	Motif binding to the dorsal surface of eIF4E.	0.000189128
apx_compare.match.9846242448.1	TpMuguga_02g00551, TA13810	ELME000353	N-terminal motif that initiates protein degradation by binding to the UBR-box of N-recognins. This N-degron variant comprises N-terminal Asn or Gln as destabilizing residue.	0.000164535
apx_compare.match.9846242448.1	TpMuguga_02g00551, TA13810	ELME000276	Bipartite variant of the classical basically charged NLS.	0.000258797
apx_compare.match.9846167373.1	TA03865, TpMuguga_03g00308	ELME000351	N-terminal motif that initiates protein degradation by binding to the UBR-box of N-recognins. This N-degron variant comprises N-terminal Arg or Lys as destabilizing residue.	0.000206359
apx_compare.match.9846167373.1	TA03865, TpMuguga_03g00308	ELME000334	The LATS phosphorylation motif is recognised by the LATS kinases for Ser/Thr phosphorylation. Substrates are often found toward the end of the Hippo signalling pathway.	0.000477646
apx_compare.match.9846626530.1	TpMuguga_03g00287, TA03755	ELME000231	An RxxL-based motif that binds to the Cdh1 and Cdc20 components of APC/C thereby targeting the protein for destruction in a cell cycle dependent manner	0.000767697
apx_compare.match.9846626530.1	TpMuguga_03g00287, TA03755	ELME000313	The WH2 motif is of variable length (16-19 amino acids) binding to the hydrophobic cleft formed by actin's subdomains 1 and 3. At the N-terminus it forms an alpha-helix followed by a flexible loop stabilised upon actin binding.	0.000660305
apx_compare.match.9846626530.1	TpMuguga_03g00287, TA03755	ELME000148	The engrailed homology domain 1 motif is found in homeodomain containing active repressors and other transcription families, and allows for the recruitment of Groucho/TLE corepressors.	7.85798e-05
apx_compare.match.9846626530.1	TpMuguga_03g00287, TA03755	ELME000237	Calcineurin substrate docking site, leads to the effective dephosphorylation of serine/threonine phosphorylation sites.	0.000136786
apx_compare.match.9846626530.1	TpMuguga_03g00287, TA03755	ELME000047	Clathrin box motif found on cargo adaptor proteins, it interacts with the beta propeller structure located at the N-terminus of Clathrin heavy chain.	0.000340551
apx_compare.match.9846626530.1	TpMuguga_03g00287, TA03755	ELME000353	N-terminal motif that initiates protein degradation by binding to the UBR-box of N-recognins. This N-degron variant comprises N-terminal Asn or Gln as destabilizing residue.	0.000164535
apx_compare.match.9846626530.1	TpMuguga_03g00287, TA03755	ELME000292	The TPxxE phospho-dependent degron binds the FBW7 F box proteins of the SCF (Skp1_Cullin-Fbox) complex.	0.000388223
apx_compare.match.9846626530.1	TpMuguga_03g00287, TA03755	ELME000328	Fxxx[WF] motifs are present in Pex19 and S. cerevisiae Pex5 cytosolic receptors that bind to peroxisomal membrane docking member, Pex14	0.000462812
apx_compare.match.9846427666.1	TA19160, TpMuguga_01g00156	ELME000231	An RxxL-based motif that binds to the Cdh1 and Cdc20 components of APC/C thereby targeting the protein for destruction in a cell cycle dependent manner	0.000767697
apx_compare.match.9846427666.1	TA19160, TpMuguga_01g00156	ELME000276	Bipartite variant of the classical basically charged NLS.	0.000258797
apx_compare.match.9846427666.1	TA19160, TpMuguga_01g00156	ELME000134	Calmodulin binding helical peptide motif	0.000265815
apx_compare.match.9846427666.1	TA19160, TpMuguga_01g00156	ELME000249	TRF1 and TRF2 both bind to another shelterin protein: TIN2. The TRF1-TIN2 interaction was mediated by a short motif in the N-Ter of TIN2. TIN2 connects TRF1 to TRF2; this link contributes to the stabilization of TRF2 on telomeres.	0.000224005
apx_compare.match.9846427666.1	TA19160, TpMuguga_01g00156	ELME000103	Proprotein convertase 7 (PC7, PCSK7) cleavage site (R-X-X-X-[RK]-R-|-X).	0.000508723
apx_compare.match.9846427666.1	TA19160, TpMuguga_01g00156	ELME000278	Monopartite variant of the classical basically charged NLS. C-extended version.	0.000725182
apx_compare.match.9847052134.1	TA12565, TpMuguga_02g00330	ELME000314	RPEL motif, present in proteins in several repeats, mediates binding to the hydrophobic cleft created by subdomains 1 and 3 of G-actin.	6.11605e-06
apx_compare.match.9846047596.1	TpMuguga_04g00854, TA11225	ELME000289	The TPxxS phospho-dependent degron binds the FBW7 F box proteins of the SCF (Skp1_Cullin-Fbox) complex.	0.000713833
apx_compare.match.9846047596.1	TpMuguga_04g00854, TA11225	ELME000247	AP-2 beta appendage platform subdomain (top surface) binding motif used in targeting cargo for internalisation.	1.81693e-05
apx_compare.match.9846047596.1	TpMuguga_04g00854, TA11225	ELME000156	This is the motif recognized by those SH3 domains with a non-canonical class II recognition specificity	0.000678138
apx_compare.match.9846047596.1	TpMuguga_04g00854, TA11225	ELME000020	ITIM (immunoreceptor tyrosine-based inhibitory motif). Phosphorylation of the ITIM motif, found in the cytoplasmic tail of some inhibitory receptors (KIRs) that bind MHC Class I, leads to the recruitment and activation of a protein tyrosine phosphatase.	0.000299241
apx_compare.match.9846047596.1	TpMuguga_04g00854, TA11225	ELME000134	Calmodulin binding helical peptide motif	0.000265815
apx_compare.match.9846930483.1	TA02680, TpMuguga_03g00015	ELME000317	Motif binding to the dorsal surface of eIF4E.	0.000189128
apx_compare.match.9846930483.1	TA02680, TpMuguga_03g00015	ELME000364	This WDR5-binding motif binds between blades 5 and 6 of the WD40 repeat domain of WDR5, opposite of the Win motif-binding site, to mediate assembly of histone methylation complexes.	0.000146218
apx_compare.match.9846930483.1	TA02680, TpMuguga_03g00015	ELME000156	This is the motif recognized by those SH3 domains with a non-canonical class II recognition specificity	0.000678138
apx_compare.match.9846930483.1	TA02680, TpMuguga_03g00015	ELME000354	N-terminal motif that initiates protein degradation by binding to the UBR-box of N-recognins. This N-degron variant comprises N-terminal Cys as destabilizing residue.	1.76792e-05
apx_compare.match.9846063213.1	TA19760, TpMuguga_01g00035	ELME000317	Motif binding to the dorsal surface of eIF4E.	0.000189128
apx_compare.match.9846063213.1	TA19760, TpMuguga_01g00035	ELME000364	This WDR5-binding motif binds between blades 5 and 6 of the WD40 repeat domain of WDR5, opposite of the Win motif-binding site, to mediate assembly of histone methylation complexes.	0.000146218
apx_compare.match.9846921135.1	TA03125, TpMuguga_01g00608	ELME000137	Protein phosphatase 1 catalytic subunit (PP1c) interacting motif binds targeting proteins that dock to the substrate for dephosphorylation. The motif defined is [RK]{0,1}[VI][^P][FW].	0.000830144
apx_compare.match.9846921135.1	TA03125, TpMuguga_01g00608	ELME000047	Clathrin box motif found on cargo adaptor proteins, it interacts with the beta propeller structure located at the N-terminus of Clathrin heavy chain.	0.000340551
apx_compare.match.9846921135.1	TA03125, TpMuguga_01g00608	ELME000328	Fxxx[WF] motifs are present in Pex19 and S. cerevisiae Pex5 cytosolic receptors that bind to peroxisomal membrane docking member, Pex14	0.000462812
apx_compare.match.9846921135.1	TA03125, TpMuguga_01g00608	ELME000098	The PxDLS motif interacts with the NAD-dependent repressor CtBP proteins.	0.000117291
apx_compare.match.9846921135.1	TA03125, TpMuguga_01g00608	ELME000334	The LATS phosphorylation motif is recognised by the LATS kinases for Ser/Thr phosphorylation. Substrates are often found toward the end of the Hippo signalling pathway.	0.000477646
apx_compare.match.9847242470.1	TpMuguga_01g02150, TA02785	ELME000137	Protein phosphatase 1 catalytic subunit (PP1c) interacting motif binds targeting proteins that dock to the substrate for dephosphorylation. The motif defined is [RK]{0,1}[VI][^P][FW].	0.000830144
apx_compare.match.9847242470.1	TpMuguga_01g02150, TA02785	ELME000122	These phosphorylation-independent motifs bind to Dab-like PTB domains. Binding is not driven by contacts at the 0 or FY position, but instead is dependent upon the large number of hydrophobic and hydrogen bond contacts between motif and domain.	0.000310821
apx_compare.match.9847242470.1	TpMuguga_01g02150, TA02785	ELME000079	Atipical motif for N-glycosylation site. Examples are Human CD69, which is uniquely glycosylated at typical (Asn-X-Ser/Thr) and atypical (Asn-X-Cys) motifs, beta protein C	0.000297299
apx_compare.match.9847242470.1	TpMuguga_01g02150, TA02785	ELME000351	N-terminal motif that initiates protein degradation by binding to the UBR-box of N-recognins. This N-degron variant comprises N-terminal Arg or Lys as destabilizing residue.	0.000206359
apx_compare.match.9847242470.1	TpMuguga_01g02150, TA02785	ELME000080	Wxxx[FY] motifs present in N-terminal half of Pex5 bind to Pex13 and Pex14 at peroxisomal and glycosomal membranes to facilitate entrance of PTS1 cargo proteins into the organellar lumen.	0.000222625
apx_compare.match.9846891550.1	TpMuguga_02g02070, TA15695	ELME000353	N-terminal motif that initiates protein degradation by binding to the UBR-box of N-recognins. This N-degron variant comprises N-terminal Asn or Gln as destabilizing residue.	0.000164535
apx_compare.match.9847026542.1	TA16005, TpMuguga_02g00950	ELME000137	Protein phosphatase 1 catalytic subunit (PP1c) interacting motif binds targeting proteins that dock to the substrate for dephosphorylation. The motif defined is [RK]{0,1}[VI][^P][FW].	0.000830144
apx_compare.match.9847026542.1	TA16005, TpMuguga_02g00950	ELME000142	ITSM (immunoreceptor tyrosine-based switch motif). This motif is present in the cytoplasmic region of the CD150 subfamily within the CD2 family and it enables these receptors to bind to and to be regulated by SH2 adaptor molecules, as SH2DIA.	6.09445e-05
apx_compare.match.9847026542.1	TA16005, TpMuguga_02g00950	ELME000163	YXXQ motif found in the cytoplasmic region of cytokine receptors that bind STAT3 SH2 domain.	0.000797496
apx_compare.match.9847026542.1	TA16005, TpMuguga_02g00950	ELME000232	Motif conserving the exact sequence KEN that binds to the APC/C subunit Cdh1 causing the protein to be targeted for 26S proteasome mediated degradation.	0.000184312
apx_compare.match.9847026542.1	TA16005, TpMuguga_02g00950	ELME000047	Clathrin box motif found on cargo adaptor proteins, it interacts with the beta propeller structure located at the N-terminus of Clathrin heavy chain.	0.000340551
apx_compare.match.9847026542.1	TA16005, TpMuguga_02g00950	ELME000081	Src-family Src Homology 2 (SH2) domains binding motif.	0.000872937
apx_compare.match.9847026542.1	TA16005, TpMuguga_02g00950	ELME000080	Wxxx[FY] motifs present in N-terminal half of Pex5 bind to Pex13 and Pex14 at peroxisomal and glycosomal membranes to facilitate entrance of PTS1 cargo proteins into the organellar lumen.	0.000222625
apx_compare.match.9847026542.1	TA16005, TpMuguga_02g00950	ELME000285	These IBMs are found in pro-apoptotic proteins and function in the abrogation of caspase inhibition by Inhibitor of Apoptosis Proteins (IAPs) in apoptotic cells. The motif binds specifically to type II BIR domains.	0.000325202
apx_compare.match.9847026542.1	TA16005, TpMuguga_02g00950	ELME000328	Fxxx[WF] motifs are present in Pex19 and S. cerevisiae Pex5 cytosolic receptors that bind to peroxisomal membrane docking member, Pex14	0.000462812
apx_compare.match.9847026542.1	TA16005, TpMuguga_02g00950	ELME000084	GRB2-like Src Homology 2 (SH2) domains binding motif.	0.000478687
apx_compare.match.9847308653.1	TpMuguga_02g00681, TA14545	ELME000292	The TPxxE phospho-dependent degron binds the FBW7 F box proteins of the SCF (Skp1_Cullin-Fbox) complex.	0.000388223
apx_compare.match.9847308653.1	TpMuguga_02g00681, TA14545	ELME000134	Calmodulin binding helical peptide motif	0.000265815
apx_compare.match.9847308653.1	TpMuguga_02g00681, TA14545	ELME000249	TRF1 and TRF2 both bind to another shelterin protein: TIN2. The TRF1-TIN2 interaction was mediated by a short motif in the N-Ter of TIN2. TIN2 connects TRF1 to TRF2; this link contributes to the stabilization of TRF2 on telomeres.	0.000224005
apx_compare.match.9847308653.1	TpMuguga_02g00681, TA14545	ELME000237	Calcineurin substrate docking site, leads to the effective dephosphorylation of serine/threonine phosphorylation sites.	0.000136786
apx_compare.match.9846391671.1	TA19635, TpMuguga_01g00250	ELME000193	Some proteins re-exported from the nucleus contain a Leucine-rich nuclear export signal (NES) binding to the CRM1 exportin protein.	0.000762614
apx_compare.match.9847182453.1	TpMuguga_01g00613, TA03140	ELME000137	Protein phosphatase 1 catalytic subunit (PP1c) interacting motif binds targeting proteins that dock to the substrate for dephosphorylation. The motif defined is [RK]{0,1}[VI][^P][FW].	0.000830144
apx_compare.match.9847182453.1	TpMuguga_01g00613, TA03140	ELME000270	Monopartite variant of the classical basically charged NLS. Strong core version.	0.000234485
apx_compare.match.9847182453.1	TpMuguga_01g00613, TA03140	ELME000276	Bipartite variant of the classical basically charged NLS.	0.000258797
apx_compare.match.9847182453.1	TpMuguga_01g00613, TA03140	ELME000278	Monopartite variant of the classical basically charged NLS. C-extended version.	0.000725182
apx_compare.match.9847182453.1	TpMuguga_01g00613, TA03140	ELME000020	ITIM (immunoreceptor tyrosine-based inhibitory motif). Phosphorylation of the ITIM motif, found in the cytoplasmic tail of some inhibitory receptors (KIRs) that bind MHC Class I, leads to the recruitment and activation of a protein tyrosine phosphatase.	0.000299241
apx_compare.match.9846513977.1	TpMuguga_02g00687, TA14580	ELME000047	Clathrin box motif found on cargo adaptor proteins, it interacts with the beta propeller structure located at the N-terminus of Clathrin heavy chain.	0.000340551
apx_compare.match.9846513977.1	TpMuguga_02g00687, TA14580	ELME000020	ITIM (immunoreceptor tyrosine-based inhibitory motif). Phosphorylation of the ITIM motif, found in the cytoplasmic tail of some inhibitory receptors (KIRs) that bind MHC Class I, leads to the recruitment and activation of a protein tyrosine phosphatase.	0.000299241
apx_compare.match.9846513977.1	TpMuguga_02g00687, TA14580	ELME000231	An RxxL-based motif that binds to the Cdh1 and Cdc20 components of APC/C thereby targeting the protein for destruction in a cell cycle dependent manner	0.000767697
apx_compare.match.9846513977.1	TpMuguga_02g00687, TA14580	ELME000313	The WH2 motif is of variable length (16-19 amino acids) binding to the hydrophobic cleft formed by actin's subdomains 1 and 3. At the N-terminus it forms an alpha-helix followed by a flexible loop stabilised upon actin binding.	0.000660305
apx_compare.match.9846513977.1	TpMuguga_02g00687, TA14580	ELME000193	Some proteins re-exported from the nucleus contain a Leucine-rich nuclear export signal (NES) binding to the CRM1 exportin protein.	0.000762614
apx_compare.match.9846513977.1	TpMuguga_02g00687, TA14580	ELME000137	Protein phosphatase 1 catalytic subunit (PP1c) interacting motif binds targeting proteins that dock to the substrate for dephosphorylation. The motif defined is [RK]{0,1}[VI][^P][FW].	0.000830144
apx_compare.match.9846513977.1	TpMuguga_02g00687, TA14580	ELME000095	This phosphorylation-dependent motif binds to Shc-like and IRS-like PTB domains. The pTyr is positioned within a highly basic-charged anchoring pocket. A hydrophobic residue -5 (compared to pY) increases the affinity of the interaction.	0.000135241
apx_compare.match.9846513977.1	TpMuguga_02g00687, TA14580	ELME000122	These phosphorylation-independent motifs bind to Dab-like PTB domains. Binding is not driven by contacts at the 0 or FY position, but instead is dependent upon the large number of hydrophobic and hydrogen bond contacts between motif and domain.	0.000310821
apx_compare.match.9846513977.1	TpMuguga_02g00687, TA14580	ELME000079	Atipical motif for N-glycosylation site. Examples are Human CD69, which is uniquely glycosylated at typical (Asn-X-Ser/Thr) and atypical (Asn-X-Cys) motifs, beta protein C	0.000297299
apx_compare.match.9846513977.1	TpMuguga_02g00687, TA14580	ELME000351	N-terminal motif that initiates protein degradation by binding to the UBR-box of N-recognins. This N-degron variant comprises N-terminal Arg or Lys as destabilizing residue.	0.000206359
apx_compare.match.9846513977.1	TpMuguga_02g00687, TA14580	ELME000084	GRB2-like Src Homology 2 (SH2) domains binding motif.	0.000478687
apx_compare.match.9847179005.1	TpMuguga_03g00149, TA05380	ELME000047	Clathrin box motif found on cargo adaptor proteins, it interacts with the beta propeller structure located at the N-terminus of Clathrin heavy chain.	0.000340551
apx_compare.match.9847179005.1	TpMuguga_03g00149, TA05380	ELME000198	Phosphopeptide motif which directly interacts with the BRCT (carboxy-terminal) domain of the Breast Cancer Gene BRCA1 with high affinity.	0.000116928
apx_compare.match.9847179005.1	TpMuguga_03g00149, TA05380	ELME000065	Phosphorylase kinase phosphorylation site	0.000941754
apx_compare.match.9847179005.1	TpMuguga_03g00149, TA05380	ELME000355	N-terminal motif that initiates protein degradation by binding to the N-box of N-recognins. This N-degron variant comprises N-terminal a bulky hydrophobic residue as destabilizing residue.	0.000230216
apx_compare.match.9846735160.1	TpMuguga_03g00638, TA18765	ELME000317	Motif binding to the dorsal surface of eIF4E.	0.000189128
apx_compare.match.9846735160.1	TpMuguga_03g00638, TA18765	ELME000231	An RxxL-based motif that binds to the Cdh1 and Cdc20 components of APC/C thereby targeting the protein for destruction in a cell cycle dependent manner	0.000767697
apx_compare.match.9846735160.1	TpMuguga_03g00638, TA18765	ELME000193	Some proteins re-exported from the nucleus contain a Leucine-rich nuclear export signal (NES) binding to the CRM1 exportin protein.	0.000762614
apx_compare.match.9846735160.1	TpMuguga_03g00638, TA18765	ELME000142	ITSM (immunoreceptor tyrosine-based switch motif). This motif is present in the cytoplasmic region of the CD150 subfamily within the CD2 family and it enables these receptors to bind to and to be regulated by SH2 adaptor molecules, as SH2DIA.	6.09445e-05
apx_compare.match.9846735160.1	TpMuguga_03g00638, TA18765	ELME000065	Phosphorylase kinase phosphorylation site	0.000941754
apx_compare.match.9847246220.1	TpMuguga_02g02055, TA16010	ELME000134	Calmodulin binding helical peptide motif	0.000265815
apx_compare.match.9847246220.1	TA02725, TpMuguga_02g02055, TA16010	ELME000313	The WH2 motif is of variable length (16-19 amino acids) binding to the hydrophobic cleft formed by actin's subdomains 1 and 3. At the N-terminus it forms an alpha-helix followed by a flexible loop stabilised upon actin binding.	0.000660305
apx_compare.match.9847246220.1	TA02725, TpMuguga_02g02055	ELME000232	Motif conserving the exact sequence KEN that binds to the APC/C subunit Cdh1 causing the protein to be targeted for 26S proteasome mediated degradation.	0.000184312
apx_compare.match.9847246220.1	TA02725, TpMuguga_02g02055, TA16010	ELME000304	The DOC_AGCK_PIF_1 motif contains a phosphorylatable serine/threonine residue that allows fine-tuning of the affinity of the motif for the PIF pocket, with the phosphorylated motif showing a higher affinity.	3.84269e-06
apx_compare.match.9847246220.1	TA02725, TpMuguga_02g02055, TA16010	ELME000193	Some proteins re-exported from the nucleus contain a Leucine-rich nuclear export signal (NES) binding to the CRM1 exportin protein.	0.000762614
apx_compare.match.9847246220.1	TA02725, TpMuguga_02g02055, TA16010	ELME000079	Atipical motif for N-glycosylation site. Examples are Human CD69, which is uniquely glycosylated at typical (Asn-X-Ser/Thr) and atypical (Asn-X-Cys) motifs, beta protein C	0.000297299
apx_compare.match.9847246220.1	TA02725, TpMuguga_02g02055, TA16010	ELME000198	Phosphopeptide motif which directly interacts with the BRCT (carboxy-terminal) domain of the Breast Cancer Gene BRCA1 with high affinity.	0.000116928
apx_compare.match.9847246220.1	TA02725, TpMuguga_02g02055	ELME000278	Monopartite variant of the classical basically charged NLS. C-extended version.	0.000725182
apx_compare.match.9846945662.1	TpMuguga_03g00639, TA18770	ELME000083	SH-PTP2 and phospholipase C-gamma Src Homology 2 (SH2) domains binding motif.	0.000245393
apx_compare.match.9846945662.1	TpMuguga_03g00639, TA18770	ELME000198	Phosphopeptide motif which directly interacts with the BRCT (carboxy-terminal) domain of the Breast Cancer Gene BRCA1 with high affinity.	0.000116928
apx_compare.match.9846945662.1	TpMuguga_03g00639, TA18770	ELME000193	Some proteins re-exported from the nucleus contain a Leucine-rich nuclear export signal (NES) binding to the CRM1 exportin protein.	0.000762614
apx_compare.match.9846945662.1	TpMuguga_03g00639, TA18770	ELME000020	ITIM (immunoreceptor tyrosine-based inhibitory motif). Phosphorylation of the ITIM motif, found in the cytoplasmic tail of some inhibitory receptors (KIRs) that bind MHC Class I, leads to the recruitment and activation of a protein tyrosine phosphatase.	0.000299241
apx_compare.match.9846945662.1	TpMuguga_03g00639, TA18770	ELME000084	GRB2-like Src Homology 2 (SH2) domains binding motif.	0.000478687
apx_compare.match.9846628054.1	TA07575, TpMuguga_04g00273	ELME000190	DPF/W motif binds alpha and beta subunits of AP2 adaptor complex.	0.000119206
apx_compare.match.9846156978.1	TA11005, TpMuguga_04g00589	ELME000317	Motif binding to the dorsal surface of eIF4E.	0.000189128
apx_compare.match.9846156978.1	TA11005, TpMuguga_04g00589	ELME000352	N-terminal motif that initiates protein degradation by binding to the UBR-box of N-recognins. This N-degron variant comprises N-terminal Asp or Glu as destabilizing residue.	0.000253708
apx_compare.match.9846156978.1	TA11005, TpMuguga_04g00589	ELME000124	FxDxF motif responsible for the binding of accessory endocytic proteins to the appendage of the alpha-subunit of adaptor protein complex AP-2	1.69022e-05
apx_compare.match.9846156978.1	TA11005, TpMuguga_04g00589	ELME000020	ITIM (immunoreceptor tyrosine-based inhibitory motif). Phosphorylation of the ITIM motif, found in the cytoplasmic tail of some inhibitory receptors (KIRs) that bind MHC Class I, leads to the recruitment and activation of a protein tyrosine phosphatase.	0.000299241
apx_compare.match.9846048931.1	TA11575, TpMuguga_02g00142	ELME000334	The LATS phosphorylation motif is recognised by the LATS kinases for Ser/Thr phosphorylation. Substrates are often found toward the end of the Hippo signalling pathway.	0.000477646
apx_compare.match.9846285503.1	TpMuguga_04g00530, TA08900	ELME000317	Motif binding to the dorsal surface of eIF4E.	0.000189128
apx_compare.match.9846285503.1	TpMuguga_04g00530, TA08900	ELME000079	Atipical motif for N-glycosylation site. Examples are Human CD69, which is uniquely glycosylated at typical (Asn-X-Ser/Thr) and atypical (Asn-X-Cys) motifs, beta protein C	0.000297299
apx_compare.match.9846285503.1	TpMuguga_04g00530, TA08900	ELME000097	The Tankyrase binding motif interacts with the ankyrin repeat domain region in Tankyrase-1 and Tankyrase-2 to facilitate the PARsylation of the target proteins.	0.000353789
apx_compare.match.9846285503.1	TpMuguga_04g00530, TA08900	ELME000148	The engrailed homology domain 1 motif is found in homeodomain containing active repressors and other transcription families, and allows for the recruitment of Groucho/TLE corepressors.	7.85798e-05
apx_compare.match.9847200728.1	TpMuguga_03g00753, TA18080	ELME000047	Clathrin box motif found on cargo adaptor proteins, it interacts with the beta propeller structure located at the N-terminus of Clathrin heavy chain.	0.000340551
apx_compare.match.9847200728.1	TpMuguga_03g00753, TA18080	ELME000231	An RxxL-based motif that binds to the Cdh1 and Cdc20 components of APC/C thereby targeting the protein for destruction in a cell cycle dependent manner	0.000767697
apx_compare.match.9847200728.1	TpMuguga_03g00753, TA18080	ELME000134	Calmodulin binding helical peptide motif	0.000265815
apx_compare.match.9847200728.1	TpMuguga_03g00753, TA18080	ELME000124	FxDxF motif responsible for the binding of accessory endocytic proteins to the appendage of the alpha-subunit of adaptor protein complex AP-2	1.69022e-05
apx_compare.match.9847200728.1	TpMuguga_03g00753, TA18080	ELME000334	The LATS phosphorylation motif is recognised by the LATS kinases for Ser/Thr phosphorylation. Substrates are often found toward the end of the Hippo signalling pathway.	0.000477646
apx_compare.match.9846774767.1	TpMuguga_03g00856, TA17405	ELME000047	Clathrin box motif found on cargo adaptor proteins, it interacts with the beta propeller structure located at the N-terminus of Clathrin heavy chain.	0.000340551
apx_compare.match.9847057253.1	TA18745, TpMuguga_03g02125	ELME000301	The LxxLFD motif binds in a deep groove between pocket A and pocket B of the Retinoblastoma protein	2.47481e-05
apx_compare.match.9847035884.1	TpMuguga_04g00024, TA17185	ELME000156	This is the motif recognized by those SH3 domains with a non-canonical class II recognition specificity	0.000678138
apx_compare.match.9847035884.1	TpMuguga_04g00024, TA17185	ELME000007	Interacts with the Retinoblastoma protein	0.000135036
apx_compare.match.9847035884.1	TpMuguga_04g00024, TA17185	ELME000313	The WH2 motif is of variable length (16-19 amino acids) binding to the hydrophobic cleft formed by actin's subdomains 1 and 3. At the N-terminus it forms an alpha-helix followed by a flexible loop stabilised upon actin binding.	0.000660305
apx_compare.match.9847035884.1	TpMuguga_04g00024, TA17185	ELME000122	These phosphorylation-independent motifs bind to Dab-like PTB domains. Binding is not driven by contacts at the 0 or FY position, but instead is dependent upon the large number of hydrophobic and hydrogen bond contacts between motif and domain.	0.000310821
apx_compare.match.9847035884.1	TpMuguga_04g00024, TA17185	ELME000081	Src-family Src Homology 2 (SH2) domains binding motif.	0.000872937
apx_compare.match.9847035884.1	TpMuguga_04g00024, TA17185	ELME000278	Monopartite variant of the classical basically charged NLS. C-extended version.	0.000725182
apx_compare.match.9847035884.1	TpMuguga_04g00024, TA17185	ELME000355	N-terminal motif that initiates protein degradation by binding to the N-box of N-recognins. This N-degron variant comprises N-terminal a bulky hydrophobic residue as destabilizing residue.	0.000230216
apx_compare.match.9847035884.1	TpMuguga_04g00024, TA17185	ELME000084	GRB2-like Src Homology 2 (SH2) domains binding motif.	0.000478687
apx_compare.match.9846871916.1	TA10450, TpMuguga_04g02250	ELME000183	STAT6 Src Homology 2 (SH2) domain binding motif.	2.25724e-06
apx_compare.match.9846871916.1	TA10450, TpMuguga_04g02250	ELME000056	NPF motif interacting with EH domains, usually during regulation of endocytotic processes	5.86028e-05
apx_compare.match.9846169215.1	TpMuguga_01g00028, TA19730	ELME000317	Motif binding to the dorsal surface of eIF4E.	0.000189128
apx_compare.match.9846169215.1	TpMuguga_01g00028, TA19730	ELME000045	The nuclear receptor box motif (LXXLL) confers binding to nuclear receptors.	0.000262765
apx_compare.match.9846169215.1	TpMuguga_01g00028, TA19730	ELME000156	This is the motif recognized by those SH3 domains with a non-canonical class II recognition specificity	0.000678138
apx_compare.match.9846169215.1	TpMuguga_01g00028, TA19730	ELME000248	Oxygen dependent prolyl hydroxylation motif in the unstructured region of hypoxia-inducible factor protein and bound by the VHL ligand.	7.03777e-05
apx_compare.match.9846134903.1	TA05935, TpMuguga_01g00842	ELME000003	PPXY is the motif recognized by WW domains of Group I	0.000125741
apx_compare.match.9846134903.1	TA05935, TpMuguga_01g00842	ELME000317	Motif binding to the dorsal surface of eIF4E.	0.000189128
apx_compare.match.9846134903.1	TA05935, TpMuguga_01g00842	ELME000193	Some proteins re-exported from the nucleus contain a Leucine-rich nuclear export signal (NES) binding to the CRM1 exportin protein.	0.000762614
apx_compare.match.9846134903.1	TA05935, TpMuguga_01g00842	ELME000079	Atipical motif for N-glycosylation site. Examples are Human CD69, which is uniquely glycosylated at typical (Asn-X-Ser/Thr) and atypical (Asn-X-Cys) motifs, beta protein C	0.000297299
apx_compare.match.9846134903.1	TA05935, TpMuguga_01g00842	ELME000048	Mode 1 interacting phospho-motif for 14-3-3 proteins with key conservation RxxSxP.	0.000807719
apx_compare.match.9847055153.1	TA18760, TpMuguga_03g00634	ELME000353	N-terminal motif that initiates protein degradation by binding to the UBR-box of N-recognins. This N-degron variant comprises N-terminal Asn or Gln as destabilizing residue.	0.000164535
apx_compare.match.9847055153.1	TA18760, TpMuguga_03g00634	ELME000084	GRB2-like Src Homology 2 (SH2) domains binding motif.	0.000478687
apx_compare.match.9846202724.1	TA21230, TpMuguga_01g00326	ELME000047	Clathrin box motif found on cargo adaptor proteins, it interacts with the beta propeller structure located at the N-terminus of Clathrin heavy chain.	0.000340551
apx_compare.match.9846202724.1	TA21230, TpMuguga_01g00326	ELME000231	An RxxL-based motif that binds to the Cdh1 and Cdc20 components of APC/C thereby targeting the protein for destruction in a cell cycle dependent manner	0.000767697
apx_compare.match.9846202724.1	TA21230, TpMuguga_01g00326	ELME000289	The TPxxS phospho-dependent degron binds the FBW7 F box proteins of the SCF (Skp1_Cullin-Fbox) complex.	0.000713833
apx_compare.match.9846202724.1	TA21230, TpMuguga_01g00326	ELME000360	Protein phosphatase 1 catalytic subunit (PP1c) interacting motif that often cooperates with and is located N-terminal to the RVXF motif to dock proteins to PP1c.	3.77751e-05
apx_compare.match.9846453202.1	TpMuguga_04g00649, TA10705	ELME000124	FxDxF motif responsible for the binding of accessory endocytic proteins to the appendage of the alpha-subunit of adaptor protein complex AP-2	1.69022e-05
apx_compare.match.9846453202.1	TpMuguga_04g00649, TA10705	ELME000334	The LATS phosphorylation motif is recognised by the LATS kinases for Ser/Thr phosphorylation. Substrates are often found toward the end of the Hippo signalling pathway.	0.000477646
apx_compare.match.9846453202.1	TpMuguga_04g00649, TA10705	ELME000237	Calcineurin substrate docking site, leads to the effective dephosphorylation of serine/threonine phosphorylation sites.	0.000136786
apx_compare.match.9846107215.1	TpMuguga_04g00018, TA17135	ELME000020	ITIM (immunoreceptor tyrosine-based inhibitory motif). Phosphorylation of the ITIM motif, found in the cytoplasmic tail of some inhibitory receptors (KIRs) that bind MHC Class I, leads to the recruitment and activation of a protein tyrosine phosphatase.	0.000299241
apx_compare.match.9846107215.1	TpMuguga_04g00018, TA17135	ELME000234	MAPK interacting molecules (e.g. MAPKKs, substrates, phosphatases) carry docking motif that help to regulate specific interaction in the MAPK cascade.	3.17831e-05
apx_compare.match.9846107215.1	TpMuguga_04g00018, TA17135	ELME000011	ER retention and retrieving signal found at the C-terminus of type I ER membrane proteins (cytoplasmic in this topology). Di-Lysine signal is responsible for COPI-mediated retrieval from post-ER compartments.	2.67747e-05
apx_compare.match.9846107215.1	TpMuguga_04g00018, TA17135	ELME000081	Src-family Src Homology 2 (SH2) domains binding motif.	0.000872937
apx_compare.match.9846107215.1	TpMuguga_04g00018, TA17135	ELME000080	Wxxx[FY] motifs present in N-terminal half of Pex5 bind to Pex13 and Pex14 at peroxisomal and glycosomal membranes to facilitate entrance of PTS1 cargo proteins into the organellar lumen.	0.000222625
apx_compare.match.9846107215.1	TpMuguga_04g00018, TA17135	ELME000278	Monopartite variant of the classical basically charged NLS. C-extended version.	0.000725182
apx_compare.match.9846107215.1	TpMuguga_04g00018, TA17135	ELME000328	Fxxx[WF] motifs are present in Pex19 and S. cerevisiae Pex5 cytosolic receptors that bind to peroxisomal membrane docking member, Pex14	0.000462812
apx_compare.match.9846107215.1	TpMuguga_04g00018, TA17135	ELME000351	N-terminal motif that initiates protein degradation by binding to the UBR-box of N-recognins. This N-degron variant comprises N-terminal Arg or Lys as destabilizing residue.	0.000206359
apx_compare.match.9846107215.1	TpMuguga_04g00018, TA17135	ELME000163	YXXQ motif found in the cytoplasmic region of cytokine receptors that bind STAT3 SH2 domain.	0.000797496
apx_compare.match.9847141963.1	TA20855, TpMuguga_01g02735	ELME000249	TRF1 and TRF2 both bind to another shelterin protein: TIN2. The TRF1-TIN2 interaction was mediated by a short motif in the N-Ter of TIN2. TIN2 connects TRF1 to TRF2; this link contributes to the stabilization of TRF2 on telomeres.	0.000224005
apx_compare.match.9847141963.1	TA20855, TpMuguga_01g02735	ELME000355	N-terminal motif that initiates protein degradation by binding to the N-box of N-recognins. This N-degron variant comprises N-terminal a bulky hydrophobic residue as destabilizing residue.	0.000230216
apx_compare.match.9847141963.1	TA20855, TpMuguga_01g02735	ELME000163	YXXQ motif found in the cytoplasmic region of cytokine receptors that bind STAT3 SH2 domain.	0.000797496
apx_compare.match.9846942483.1	TpMuguga_01g00604, TA20085	ELME000137	Protein phosphatase 1 catalytic subunit (PP1c) interacting motif binds targeting proteins that dock to the substrate for dephosphorylation. The motif defined is [RK]{0,1}[VI][^P][FW].	0.000830144
apx_compare.match.9846942483.1	TpMuguga_01g00604, TA20085	ELME000122	These phosphorylation-independent motifs bind to Dab-like PTB domains. Binding is not driven by contacts at the 0 or FY position, but instead is dependent upon the large number of hydrophobic and hydrogen bond contacts between motif and domain.	0.000310821
apx_compare.match.9846942483.1	TpMuguga_01g00604, TA20085	ELME000047	Clathrin box motif found on cargo adaptor proteins, it interacts with the beta propeller structure located at the N-terminus of Clathrin heavy chain.	0.000340551
apx_compare.match.9846942483.1	TpMuguga_01g00604, TA20085	ELME000121	The [KR]xTQT motif interacts with the common target-accepting grooves of 8kDa Dynein Light Chain dimer.	2.26342e-05
apx_compare.match.9846942483.1	TpMuguga_01g00604, TA20085	ELME000276	Bipartite variant of the classical basically charged NLS.	0.000258797
apx_compare.match.9846942483.1	TpMuguga_01g00604, TA20085	ELME000328	Fxxx[WF] motifs are present in Pex19 and S. cerevisiae Pex5 cytosolic receptors that bind to peroxisomal membrane docking member, Pex14	0.000462812
apx_compare.match.9846942483.1	TpMuguga_01g00604, TA20085	ELME000065	Phosphorylase kinase phosphorylation site	0.000941754
apx_compare.match.9846942483.1	TpMuguga_01g00604, TA20085	ELME000240	The USP7 NTD domain binding motif variant based on the EBV EBNA1 interaction.	0.000716871
apx_compare.match.9846390476.1	TA09756, TpMuguga_01g01218	ELME000081	Src-family Src Homology 2 (SH2) domains binding motif.	0.000872937
apx_compare.match.9846390476.1	TA09756, TpMuguga_01g01218	ELME000148	The engrailed homology domain 1 motif is found in homeodomain containing active repressors and other transcription families, and allows for the recruitment of Groucho/TLE corepressors.	7.85798e-05
apx_compare.match.9846115049.1	TA07465, TpMuguga_04g00253	ELME000355	N-terminal motif that initiates protein degradation by binding to the N-box of N-recognins. This N-degron variant comprises N-terminal a bulky hydrophobic residue as destabilizing residue.	0.000230216
apx_compare.match.9846194278.1	TA12570, TpMuguga_02g00331	ELME000276	Bipartite variant of the classical basically charged NLS.	0.000258797
apx_compare.match.9846194278.1	TA12570, TpMuguga_02g00331	ELME000364	This WDR5-binding motif binds between blades 5 and 6 of the WD40 repeat domain of WDR5, opposite of the Win motif-binding site, to mediate assembly of histone methylation complexes.	0.000146218
apx_compare.match.9846194278.1	TA12570, TpMuguga_02g00331	ELME000156	This is the motif recognized by those SH3 domains with a non-canonical class II recognition specificity	0.000678138
apx_compare.match.9846194278.1	TA12570, TpMuguga_02g00331	ELME000249	TRF1 and TRF2 both bind to another shelterin protein: TIN2. The TRF1-TIN2 interaction was mediated by a short motif in the N-Ter of TIN2. TIN2 connects TRF1 to TRF2; this link contributes to the stabilization of TRF2 on telomeres.	0.000224005
apx_compare.match.9846194278.1	TA12570, TpMuguga_02g00331	ELME000020	ITIM (immunoreceptor tyrosine-based inhibitory motif). Phosphorylation of the ITIM motif, found in the cytoplasmic tail of some inhibitory receptors (KIRs) that bind MHC Class I, leads to the recruitment and activation of a protein tyrosine phosphatase.	0.000299241
apx_compare.match.9846780137.1	TpMuguga_02g00777, TA15040	ELME000232	Motif conserving the exact sequence KEN that binds to the APC/C subunit Cdh1 causing the protein to be targeted for 26S proteasome mediated degradation.	0.000184312
apx_compare.match.9846780137.1	TpMuguga_02g00777, TA15040	ELME000314	RPEL motif, present in proteins in several repeats, mediates binding to the hydrophobic cleft created by subdomains 1 and 3 of G-actin.	6.11605e-06
apx_compare.match.9846925486.1	TA19480, TpMuguga_01g00222	ELME000353	N-terminal motif that initiates protein degradation by binding to the UBR-box of N-recognins. This N-degron variant comprises N-terminal Asn or Gln as destabilizing residue.	0.000164535
apx_compare.match.9846925486.1	TA19480, TpMuguga_01g00222	ELME000334	The LATS phosphorylation motif is recognised by the LATS kinases for Ser/Thr phosphorylation. Substrates are often found toward the end of the Hippo signalling pathway.	0.000477646
apx_compare.match.9847271053.1	TpMuguga_01g00862, TA06065	ELME000193	Some proteins re-exported from the nucleus contain a Leucine-rich nuclear export signal (NES) binding to the CRM1 exportin protein.	0.000762614
apx_compare.match.9847271053.1	TpMuguga_01g00862, TA06065	ELME000097	The Tankyrase binding motif interacts with the ankyrin repeat domain region in Tankyrase-1 and Tankyrase-2 to facilitate the PARsylation of the target proteins.	0.000353789
apx_compare.match.9847271053.1	TpMuguga_01g00862, TA06065	ELME000351	N-terminal motif that initiates protein degradation by binding to the UBR-box of N-recognins. This N-degron variant comprises N-terminal Arg or Lys as destabilizing residue.	0.000206359
apx_compare.match.9846674035.1	TA15195, TpMuguga_02g00800	ELME000293	These IBMs are found in the N-terminal regions of arthropodal caspase subunits where they mediate the inhibition of activated caspases by binding to conserved surface grooves on type III BIR domains of Inhibitor of Apoptosis Proteins (IAPs).	0.000275376
apx_compare.match.9846674035.1	TA15195, TpMuguga_02g00800	ELME000141	Ligand to interface formed by dimerisation of two chromoshadow domains in HP1 proteins.	3.37814e-05
apx_compare.match.9846741597.1	TpMuguga_02g00167, TA11685	ELME000137	Protein phosphatase 1 catalytic subunit (PP1c) interacting motif binds targeting proteins that dock to the substrate for dephosphorylation. The motif defined is [RK]{0,1}[VI][^P][FW].	0.000830144
apx_compare.match.9846741597.1	TpMuguga_02g00167, TA11685	ELME000020	ITIM (immunoreceptor tyrosine-based inhibitory motif). Phosphorylation of the ITIM motif, found in the cytoplasmic tail of some inhibitory receptors (KIRs) that bind MHC Class I, leads to the recruitment and activation of a protein tyrosine phosphatase.	0.000299241
apx_compare.match.9846741597.1	TpMuguga_02g00167, TA11685	ELME000371	Non-canonical variant of the LIR motif that binds to Atg8 protein family members to mediate processes involved in autophagy.	0.000136861
apx_compare.match.9846741597.1	TpMuguga_02g00167, TA11685	ELME000328	Fxxx[WF] motifs are present in Pex19 and S. cerevisiae Pex5 cytosolic receptors that bind to peroxisomal membrane docking member, Pex14	0.000462812
apx_compare.match.9846741597.1	TpMuguga_02g00167, TA11685	ELME000084	GRB2-like Src Homology 2 (SH2) domains binding motif.	0.000478687
apx_compare.match.9846741597.1	TpMuguga_02g00167, TA11685	ELME000234	MAPK interacting molecules (e.g. MAPKKs, substrates, phosphatases) carry docking motif that help to regulate specific interaction in the MAPK cascade.	3.17831e-05
apx_compare.match.9846741597.1	TpMuguga_02g00167, TA11685	ELME000163	YXXQ motif found in the cytoplasmic region of cytokine receptors that bind STAT3 SH2 domain.	0.000797496
apx_compare.match.9846930619.1	TA03275, TpMuguga_03g00191	ELME000020	ITIM (immunoreceptor tyrosine-based inhibitory motif). Phosphorylation of the ITIM motif, found in the cytoplasmic tail of some inhibitory receptors (KIRs) that bind MHC Class I, leads to the recruitment and activation of a protein tyrosine phosphatase.	0.000299241
apx_compare.match.9846998694.1	TA13590, TpMuguga_02g00512	ELME000184	Motif found in p53 family members which confers binding to the N-terminal domain of MDM2.	1.82941e-05
apx_compare.match.9846180349.1	TpMuguga_02g00370, TA12815	ELME000231	An RxxL-based motif that binds to the Cdh1 and Cdc20 components of APC/C thereby targeting the protein for destruction in a cell cycle dependent manner	0.000767697
apx_compare.match.9846802715.1	TA06595, TpMuguga_01g00955	ELME000313	The WH2 motif is of variable length (16-19 amino acids) binding to the hydrophobic cleft formed by actin's subdomains 1 and 3. At the N-terminus it forms an alpha-helix followed by a flexible loop stabilised upon actin binding.	0.000660305
apx_compare.match.9846802715.1	TA06595, TpMuguga_01g00955	ELME000278	Monopartite variant of the classical basically charged NLS. C-extended version.	0.000725182
apx_compare.match.9846283585.1	TpMuguga_03g00100, TA04310	ELME000045	The nuclear receptor box motif (LXXLL) confers binding to nuclear receptors.	0.000262765
apx_compare.match.9847315203.1	TA20440, TpMuguga_01g00522	ELME000137	Protein phosphatase 1 catalytic subunit (PP1c) interacting motif binds targeting proteins that dock to the substrate for dephosphorylation. The motif defined is [RK]{0,1}[VI][^P][FW].	0.000830144
apx_compare.match.9847315203.1	TA20440, TpMuguga_01g00522	ELME000045	The nuclear receptor box motif (LXXLL) confers binding to nuclear receptors.	0.000262765
apx_compare.match.9846442635.1	TpMuguga_02g00603, TA14095	ELME000198	Phosphopeptide motif which directly interacts with the BRCT (carboxy-terminal) domain of the Breast Cancer Gene BRCA1 with high affinity.	0.000116928
apx_compare.match.9846442635.1	TpMuguga_02g00603, TA14095	ELME000254	SxIP motifs bind to EBH domains.	0.000209646
apx_compare.match.9846704696.1	TA07095, TpMuguga_04g00174	ELME000156	This is the motif recognized by those SH3 domains with a non-canonical class II recognition specificity	0.000678138
apx_compare.match.9846281833.1	TA20090, TA20083, TpMuguga_01g00603	ELME000137	Protein phosphatase 1 catalytic subunit (PP1c) interacting motif binds targeting proteins that dock to the substrate for dephosphorylation. The motif defined is [RK]{0,1}[VI][^P][FW].	0.000830144
apx_compare.match.9846281833.1	TA20090, TA20083, TpMuguga_01g00603	ELME000292	The TPxxE phospho-dependent degron binds the FBW7 F box proteins of the SCF (Skp1_Cullin-Fbox) complex.	0.000388223
apx_compare.match.9846281833.1	TA20090, TA20083, TpMuguga_01g00603	ELME000193	Some proteins re-exported from the nucleus contain a Leucine-rich nuclear export signal (NES) binding to the CRM1 exportin protein.	0.000762614
apx_compare.match.9846281833.1	TA20090, TA20083, TpMuguga_01g00603	ELME000270	Monopartite variant of the classical basically charged NLS. Strong core version.	0.000234485
apx_compare.match.9846281833.1	TA20090, TA20083, TpMuguga_01g00603	ELME000317	Motif binding to the dorsal surface of eIF4E.	0.000189128
apx_compare.match.9846281833.1	TA20090, TA20083, TpMuguga_01g00603	ELME000083	SH-PTP2 and phospholipase C-gamma Src Homology 2 (SH2) domains binding motif.	0.000245393
apx_compare.match.9846281833.1	TA20090, TA20083, TpMuguga_01g00603	ELME000084	GRB2-like Src Homology 2 (SH2) domains binding motif.	0.000478687
apx_compare.match.9847257784.1	TpMuguga_03g00888, TA05550	ELME000083	SH-PTP2 and phospholipase C-gamma Src Homology 2 (SH2) domains binding motif.	0.000245393
apx_compare.match.9847257784.1	TpMuguga_03g00888, TA05550	ELME000163	YXXQ motif found in the cytoplasmic region of cytokine receptors that bind STAT3 SH2 domain.	0.000797496
apx_compare.match.9847257784.1	TpMuguga_03g00888, TA05550	ELME000020	ITIM (immunoreceptor tyrosine-based inhibitory motif). Phosphorylation of the ITIM motif, found in the cytoplasmic tail of some inhibitory receptors (KIRs) that bind MHC Class I, leads to the recruitment and activation of a protein tyrosine phosphatase.	0.000299241
apx_compare.match.9847257784.1	TpMuguga_03g00888, TA05550	ELME000084	GRB2-like Src Homology 2 (SH2) domains binding motif.	0.000478687
apx_compare.match.9846783603.1	TA17055, TpMuguga_01g01057	ELME000122	These phosphorylation-independent motifs bind to Dab-like PTB domains. Binding is not driven by contacts at the 0 or FY position, but instead is dependent upon the large number of hydrophobic and hydrogen bond contacts between motif and domain.	0.000310821
apx_compare.match.9846783603.1	TA17055, TpMuguga_01g01057	ELME000328	Fxxx[WF] motifs are present in Pex19 and S. cerevisiae Pex5 cytosolic receptors that bind to peroxisomal membrane docking member, Pex14	0.000462812
apx_compare.match.9846783603.1	TA17055, TpMuguga_01g01057	ELME000351	N-terminal motif that initiates protein degradation by binding to the UBR-box of N-recognins. This N-degron variant comprises N-terminal Arg or Lys as destabilizing residue.	0.000206359
apx_compare.match.9846783603.1	TA17055, TpMuguga_01g01057	ELME000048	Mode 1 interacting phospho-motif for 14-3-3 proteins with key conservation RxxSxP.	0.000807719
apx_compare.match.9846297703.1	TA11395, TpMuguga_02g00011	ELME000020	ITIM (immunoreceptor tyrosine-based inhibitory motif). Phosphorylation of the ITIM motif, found in the cytoplasmic tail of some inhibitory receptors (KIRs) that bind MHC Class I, leads to the recruitment and activation of a protein tyrosine phosphatase.	0.000299241
apx_compare.match.9846297703.1	TA11395, TpMuguga_02g00011	ELME000317	Motif binding to the dorsal surface of eIF4E.	0.000189128
apx_compare.match.9846297703.1	TA11395, TpMuguga_02g00011	ELME000137	Protein phosphatase 1 catalytic subunit (PP1c) interacting motif binds targeting proteins that dock to the substrate for dephosphorylation. The motif defined is [RK]{0,1}[VI][^P][FW].	0.000830144
apx_compare.match.9846297703.1	TA11395, TpMuguga_02g00011	ELME000083	SH-PTP2 and phospholipase C-gamma Src Homology 2 (SH2) domains binding motif.	0.000245393
apx_compare.match.9846297703.1	TA11395, TpMuguga_02g00011	ELME000081	Src-family Src Homology 2 (SH2) domains binding motif.	0.000872937
apx_compare.match.9846297703.1	TA11395, TpMuguga_02g00011	ELME000163	YXXQ motif found in the cytoplasmic region of cytokine receptors that bind STAT3 SH2 domain.	0.000797496
apx_compare.match.9846297703.1	TA11395, TpMuguga_02g00011	ELME000240	The USP7 NTD domain binding motif variant based on the EBV EBNA1 interaction.	0.000716871
apx_compare.match.9846297703.1	TA11395, TpMuguga_02g00011	ELME000084	GRB2-like Src Homology 2 (SH2) domains binding motif.	0.000478687
apx_compare.match.9846953003.1	TA15305, TpMuguga_02g00818	ELME000137	Protein phosphatase 1 catalytic subunit (PP1c) interacting motif binds targeting proteins that dock to the substrate for dephosphorylation. The motif defined is [RK]{0,1}[VI][^P][FW].	0.000830144
apx_compare.match.9846953003.1	TA15305, TpMuguga_02g00818	ELME000249	TRF1 and TRF2 both bind to another shelterin protein: TIN2. The TRF1-TIN2 interaction was mediated by a short motif in the N-Ter of TIN2. TIN2 connects TRF1 to TRF2; this link contributes to the stabilization of TRF2 on telomeres.	0.000224005
apx_compare.match.9846953003.1	TA15305, TpMuguga_02g00818	ELME000083	SH-PTP2 and phospholipase C-gamma Src Homology 2 (SH2) domains binding motif.	0.000245393
apx_compare.match.9846953003.1	TA15305, TpMuguga_02g00818	ELME000328	Fxxx[WF] motifs are present in Pex19 and S. cerevisiae Pex5 cytosolic receptors that bind to peroxisomal membrane docking member, Pex14	0.000462812
apx_compare.match.9846953003.1	TA15305, TpMuguga_02g00818	ELME000080	Wxxx[FY] motifs present in N-terminal half of Pex5 bind to Pex13 and Pex14 at peroxisomal and glycosomal membranes to facilitate entrance of PTS1 cargo proteins into the organellar lumen.	0.000222625
apx_compare.match.9846953003.1	TA15305, TpMuguga_02g00818	ELME000065	Phosphorylase kinase phosphorylation site	0.000941754
apx_compare.match.9846953003.1	TA15305, TpMuguga_02g00818	ELME000081	Src-family Src Homology 2 (SH2) domains binding motif.	0.000872937
apx_compare.match.9846953003.1	TA15305, TpMuguga_02g00818	ELME000351	N-terminal motif that initiates protein degradation by binding to the UBR-box of N-recognins. This N-degron variant comprises N-terminal Arg or Lys as destabilizing residue.	0.000206359
apx_compare.match.9846953003.1	TA15305, TpMuguga_02g00818	ELME000163	YXXQ motif found in the cytoplasmic region of cytokine receptors that bind STAT3 SH2 domain.	0.000797496
apx_compare.match.9846077196.1	TpMuguga_02g00342, TA12630	ELME000234	MAPK interacting molecules (e.g. MAPKKs, substrates, phosphatases) carry docking motif that help to regulate specific interaction in the MAPK cascade.	3.17831e-05
apx_compare.match.9846230503.1	TA04395, TpMuguga_03g00411	ELME000048	Mode 1 interacting phospho-motif for 14-3-3 proteins with key conservation RxxSxP.	0.000807719
apx_compare.match.9847311803.1	TpMuguga_03g00258, TA03590	ELME000172	Prophenoloxidase-activating proteinase (PAP) cleavage site ([ILV]-X-X-R-|-[FV]-[GS]-X).	0.000105376
apx_compare.match.9847311803.1	TpMuguga_03g00258, TA03590	ELME000142	ITSM (immunoreceptor tyrosine-based switch motif). This motif is present in the cytoplasmic region of the CD150 subfamily within the CD2 family and it enables these receptors to bind to and to be regulated by SH2 adaptor molecules, as SH2DIA.	6.09445e-05
apx_compare.match.9847311803.1	TpMuguga_03g00258, TA03590	ELME000248	Oxygen dependent prolyl hydroxylation motif in the unstructured region of hypoxia-inducible factor protein and bound by the VHL ligand.	7.03777e-05
apx_compare.match.9847311803.1	TpMuguga_03g00258, TA03590	ELME000148	The engrailed homology domain 1 motif is found in homeodomain containing active repressors and other transcription families, and allows for the recruitment of Groucho/TLE corepressors.	7.85798e-05
apx_compare.match.9846912545.1	TA05575, TpMuguga_03g00867	ELME000020	ITIM (immunoreceptor tyrosine-based inhibitory motif). Phosphorylation of the ITIM motif, found in the cytoplasmic tail of some inhibitory receptors (KIRs) that bind MHC Class I, leads to the recruitment and activation of a protein tyrosine phosphatase.	0.000299241
apx_compare.match.9846912545.1	TA05575, TpMuguga_03g00867	ELME000137	Protein phosphatase 1 catalytic subunit (PP1c) interacting motif binds targeting proteins that dock to the substrate for dephosphorylation. The motif defined is [RK]{0,1}[VI][^P][FW].	0.000830144
apx_compare.match.9846912545.1	TA05575, TpMuguga_03g00867	ELME000083	SH-PTP2 and phospholipase C-gamma Src Homology 2 (SH2) domains binding motif.	0.000245393
apx_compare.match.9846912545.1	TA05575, TpMuguga_03g00867	ELME000353	N-terminal motif that initiates protein degradation by binding to the UBR-box of N-recognins. This N-degron variant comprises N-terminal Asn or Gln as destabilizing residue.	0.000164535
apx_compare.match.9846912545.1	TA05575, TpMuguga_03g00867	ELME000364	This WDR5-binding motif binds between blades 5 and 6 of the WD40 repeat domain of WDR5, opposite of the Win motif-binding site, to mediate assembly of histone methylation complexes.	0.000146218
apx_compare.match.9846912545.1	TA05575, TpMuguga_03g00867	ELME000084	GRB2-like Src Homology 2 (SH2) domains binding motif.	0.000478687
apx_compare.match.9846912545.1	TA05575, TpMuguga_03g00867	ELME000081	Src-family Src Homology 2 (SH2) domains binding motif.	0.000872937
apx_compare.match.9846912545.1	TA05575, TpMuguga_03g00867	ELME000163	YXXQ motif found in the cytoplasmic region of cytokine receptors that bind STAT3 SH2 domain.	0.000797496
apx_compare.match.9846083465.1	TpMuguga_04g00020, TA17145	ELME000095	This phosphorylation-dependent motif binds to Shc-like and IRS-like PTB domains. The pTyr is positioned within a highly basic-charged anchoring pocket. A hydrophobic residue -5 (compared to pY) increases the affinity of the interaction.	0.000135241
apx_compare.match.9846083465.1	TpMuguga_04g00020, TA17145	ELME000351	N-terminal motif that initiates protein degradation by binding to the UBR-box of N-recognins. This N-degron variant comprises N-terminal Arg or Lys as destabilizing residue.	0.000206359
apx_compare.match.9846083465.1	TpMuguga_04g00020, TA17145	ELME000234	MAPK interacting molecules (e.g. MAPKKs, substrates, phosphatases) carry docking motif that help to regulate specific interaction in the MAPK cascade.	3.17831e-05
apx_compare.match.9846083465.1	TpMuguga_04g00020, TA17145	ELME000020	ITIM (immunoreceptor tyrosine-based inhibitory motif). Phosphorylation of the ITIM motif, found in the cytoplasmic tail of some inhibitory receptors (KIRs) that bind MHC Class I, leads to the recruitment and activation of a protein tyrosine phosphatase.	0.000299241
apx_compare.match.9846307477.1	TpMuguga_01g01079, TA16205	ELME000047	Clathrin box motif found on cargo adaptor proteins, it interacts with the beta propeller structure located at the N-terminus of Clathrin heavy chain.	0.000340551
apx_compare.match.9846307477.1	TpMuguga_01g01079, TA16205	ELME000095	This phosphorylation-dependent motif binds to Shc-like and IRS-like PTB domains. The pTyr is positioned within a highly basic-charged anchoring pocket. A hydrophobic residue -5 (compared to pY) increases the affinity of the interaction.	0.000135241
apx_compare.match.9846307477.1	TpMuguga_01g01079, TA16205	ELME000122	These phosphorylation-independent motifs bind to Dab-like PTB domains. Binding is not driven by contacts at the 0 or FY position, but instead is dependent upon the large number of hydrophobic and hydrogen bond contacts between motif and domain.	0.000310821
apx_compare.match.9847062985.1	TpMuguga_04g00028, TA17210	ELME000095	This phosphorylation-dependent motif binds to Shc-like and IRS-like PTB domains. The pTyr is positioned within a highly basic-charged anchoring pocket. A hydrophobic residue -5 (compared to pY) increases the affinity of the interaction.	0.000135241
apx_compare.match.9847062985.1	TpMuguga_04g00028, TA17210	ELME000122	These phosphorylation-independent motifs bind to Dab-like PTB domains. Binding is not driven by contacts at the 0 or FY position, but instead is dependent upon the large number of hydrophobic and hydrogen bond contacts between motif and domain.	0.000310821
apx_compare.match.9847062985.1	TpMuguga_04g00028, TA17210	ELME000334	The LATS phosphorylation motif is recognised by the LATS kinases for Ser/Thr phosphorylation. Substrates are often found toward the end of the Hippo signalling pathway.	0.000477646
apx_compare.match.9847062985.1	TpMuguga_04g00028, TA17210	ELME000065	Phosphorylase kinase phosphorylation site	0.000941754
apx_compare.match.9847062985.1	TpMuguga_04g00028, TA17210	ELME000328	Fxxx[WF] motifs are present in Pex19 and S. cerevisiae Pex5 cytosolic receptors that bind to peroxisomal membrane docking member, Pex14	0.000462812
apx_compare.match.9847062985.1	TpMuguga_04g00028, TA17210	ELME000313	The WH2 motif is of variable length (16-19 amino acids) binding to the hydrophobic cleft formed by actin's subdomains 1 and 3. At the N-terminus it forms an alpha-helix followed by a flexible loop stabilised upon actin binding.	0.000660305
apx_compare.match.9846836303.1	TA06280, TpMuguga_01g00897	ELME000313	The WH2 motif is of variable length (16-19 amino acids) binding to the hydrophobic cleft formed by actin's subdomains 1 and 3. At the N-terminus it forms an alpha-helix followed by a flexible loop stabilised upon actin binding.	0.000660305
apx_compare.match.9846821834.1	TpMuguga_01g00420, TA20830	ELME000289	The TPxxS phospho-dependent degron binds the FBW7 F box proteins of the SCF (Skp1_Cullin-Fbox) complex.	0.000713833
apx_compare.match.9846821834.1	TpMuguga_01g00420, TA20830	ELME000249	TRF1 and TRF2 both bind to another shelterin protein: TIN2. The TRF1-TIN2 interaction was mediated by a short motif in the N-Ter of TIN2. TIN2 connects TRF1 to TRF2; this link contributes to the stabilization of TRF2 on telomeres.	0.000224005
apx_compare.match.9846821834.1	TpMuguga_01g00420, TA20830	ELME000355	N-terminal motif that initiates protein degradation by binding to the N-box of N-recognins. This N-degron variant comprises N-terminal a bulky hydrophobic residue as destabilizing residue.	0.000230216
apx_compare.match.9846821834.1	TpMuguga_01g00420, TA20830	ELME000056	NPF motif interacting with EH domains, usually during regulation of endocytotic processes	5.86028e-05
apx_compare.match.9846896803.1	TA11935, TpMuguga_02g00961	ELME000317	Motif binding to the dorsal surface of eIF4E.	0.000189128
apx_compare.match.9846896803.1	TA11935, TpMuguga_02g00961	ELME000047	Clathrin box motif found on cargo adaptor proteins, it interacts with the beta propeller structure located at the N-terminus of Clathrin heavy chain.	0.000340551
apx_compare.match.9846896803.1	TA11935, TpMuguga_02g00961	ELME000095	This phosphorylation-dependent motif binds to Shc-like and IRS-like PTB domains. The pTyr is positioned within a highly basic-charged anchoring pocket. A hydrophobic residue -5 (compared to pY) increases the affinity of the interaction.	0.000135241
apx_compare.match.9846896803.1	TA11935, TpMuguga_02g00961	ELME000079	Atipical motif for N-glycosylation site. Examples are Human CD69, which is uniquely glycosylated at typical (Asn-X-Ser/Thr) and atypical (Asn-X-Cys) motifs, beta protein C	0.000297299
apx_compare.match.9846896803.1	TA11935, TpMuguga_02g00961	ELME000353	N-terminal motif that initiates protein degradation by binding to the UBR-box of N-recognins. This N-degron variant comprises N-terminal Asn or Gln as destabilizing residue.	0.000164535
apx_compare.match.9846896803.1	TA11935, TpMuguga_02g00961	ELME000081	Src-family Src Homology 2 (SH2) domains binding motif.	0.000872937
apx_compare.match.9846992989.1	TpMuguga_01g00334, TA21195	ELME000137	Protein phosphatase 1 catalytic subunit (PP1c) interacting motif binds targeting proteins that dock to the substrate for dephosphorylation. The motif defined is [RK]{0,1}[VI][^P][FW].	0.000830144
apx_compare.match.9846992989.1	TpMuguga_01g00334, TA21195	ELME000083	SH-PTP2 and phospholipase C-gamma Src Homology 2 (SH2) domains binding motif.	0.000245393
apx_compare.match.9846992989.1	TpMuguga_01g00334, TA21195	ELME000081	Src-family Src Homology 2 (SH2) domains binding motif.	0.000872937
apx_compare.match.9846992989.1	TpMuguga_01g00334, TA21195	ELME000285	These IBMs are found in pro-apoptotic proteins and function in the abrogation of caspase inhibition by Inhibitor of Apoptosis Proteins (IAPs) in apoptotic cells. The motif binds specifically to type II BIR domains.	0.000325202
apx_compare.match.9846992989.1	TpMuguga_01g00334, TA21195	ELME000065	Phosphorylase kinase phosphorylation site	0.000941754
apx_compare.match.9846312597.1	TA17215, TpMuguga_04g00029	ELME000137	Protein phosphatase 1 catalytic subunit (PP1c) interacting motif binds targeting proteins that dock to the substrate for dephosphorylation. The motif defined is [RK]{0,1}[VI][^P][FW].	0.000830144
apx_compare.match.9846312597.1	TA17215, TpMuguga_04g00029	ELME000317	Motif binding to the dorsal surface of eIF4E.	0.000189128
apx_compare.match.9846312597.1	TA17215, TpMuguga_04g00029	ELME000289	The TPxxS phospho-dependent degron binds the FBW7 F box proteins of the SCF (Skp1_Cullin-Fbox) complex.	0.000713833
apx_compare.match.9846312597.1	TA17215, TpMuguga_04g00029	ELME000300	SPAK/OSR1 kinase binding motif acts as a docking site which aids the interaction with their binding partners including the upstream activators and the phosphorylated substrates.	7.67826e-05
apx_compare.match.9846312597.1	TA17215, TpMuguga_04g00029	ELME000122	These phosphorylation-independent motifs bind to Dab-like PTB domains. Binding is not driven by contacts at the 0 or FY position, but instead is dependent upon the large number of hydrophobic and hydrogen bond contacts between motif and domain.	0.000310821
apx_compare.match.9846312597.1	TA17215, TpMuguga_04g00029	ELME000079	Atipical motif for N-glycosylation site. Examples are Human CD69, which is uniquely glycosylated at typical (Asn-X-Ser/Thr) and atypical (Asn-X-Cys) motifs, beta protein C	0.000297299
apx_compare.match.9846312597.1	TA17215, TpMuguga_04g00029	ELME000061	PKB Phosphorylation site	0.000603409
apx_compare.match.9846312597.1	TA17215, TpMuguga_04g00029	ELME000198	Phosphopeptide motif which directly interacts with the BRCT (carboxy-terminal) domain of the Breast Cancer Gene BRCA1 with high affinity.	0.000116928
apx_compare.match.9846312597.1	TA17215, TpMuguga_04g00029	ELME000328	Fxxx[WF] motifs are present in Pex19 and S. cerevisiae Pex5 cytosolic receptors that bind to peroxisomal membrane docking member, Pex14	0.000462812
apx_compare.match.9846312597.1	TA17215, TpMuguga_04g00029	ELME000278	Monopartite variant of the classical basically charged NLS. C-extended version.	0.000725182
apx_compare.match.9846312597.1	TA17215, TpMuguga_04g00029	ELME000081	Src-family Src Homology 2 (SH2) domains binding motif.	0.000872937
apx_compare.match.9846256257.1	TpMuguga_02g00287, TA12335	ELME000301	The LxxLFD motif binds in a deep groove between pocket A and pocket B of the Retinoblastoma protein	2.47481e-05
apx_compare.match.9846666892.1	TpMuguga_02g00040, TA12695	ELME000301	The LxxLFD motif binds in a deep groove between pocket A and pocket B of the Retinoblastoma protein	2.47481e-05
apx_compare.match.9846128235.1	TA16750, TpMuguga_03g02290	ELME000328	Fxxx[WF] motifs are present in Pex19 and S. cerevisiae Pex5 cytosolic receptors that bind to peroxisomal membrane docking member, Pex14	0.000462812
apx_compare.match.9846017949.1	TA19870, TpMuguga_01g00057	ELME000122	These phosphorylation-independent motifs bind to Dab-like PTB domains. Binding is not driven by contacts at the 0 or FY position, but instead is dependent upon the large number of hydrophobic and hydrogen bond contacts between motif and domain.	0.000310821
apx_compare.match.9846549553.1	TA14495, TpMuguga_02g00674, TpMuguga_03g00543	ELME000058	Proline-rich motif binding to signal transduction class II EVH1 domains.	0.000163247
apx_compare.match.9846549553.1	TA14485, TpMuguga_02g00672	ELME000232	Motif conserving the exact sequence KEN that binds to the APC/C subunit Cdh1 causing the protein to be targeted for 26S proteasome mediated degradation.	0.000184312
apx_compare.match.9846389188.1	TpMuguga_02g00581, TA13980	ELME000045	The nuclear receptor box motif (LXXLL) confers binding to nuclear receptors.	0.000262765
apx_compare.match.9846389188.1	TpMuguga_02g00581, TA13980	ELME000142	ITSM (immunoreceptor tyrosine-based switch motif). This motif is present in the cytoplasmic region of the CD150 subfamily within the CD2 family and it enables these receptors to bind to and to be regulated by SH2 adaptor molecules, as SH2DIA.	6.09445e-05
apx_compare.match.9846389188.1	TpMuguga_02g00581, TA13980	ELME000355	N-terminal motif that initiates protein degradation by binding to the N-box of N-recognins. This N-degron variant comprises N-terminal a bulky hydrophobic residue as destabilizing residue.	0.000230216
apx_compare.match.9846240435.1	TpMuguga_02g00269, TA12230	ELME000292	The TPxxE phospho-dependent degron binds the FBW7 F box proteins of the SCF (Skp1_Cullin-Fbox) complex.	0.000388223
apx_compare.match.9846240435.1	TpMuguga_02g00269, TA12230	ELME000334	The LATS phosphorylation motif is recognised by the LATS kinases for Ser/Thr phosphorylation. Substrates are often found toward the end of the Hippo signalling pathway.	0.000477646
apx_compare.match.9846240435.1	TpMuguga_02g00269, TA12230	ELME000048	Mode 1 interacting phospho-motif for 14-3-3 proteins with key conservation RxxSxP.	0.000807719
apx_compare.match.9846765676.1	TpMuguga_01g01136, TA16525	ELME000190	DPF/W motif binds alpha and beta subunits of AP2 adaptor complex.	0.000119206
apx_compare.match.9846765676.1	TpMuguga_01g01136, TA16525	ELME000247	AP-2 beta appendage platform subdomain (top surface) binding motif used in targeting cargo for internalisation.	1.81693e-05
apx_compare.match.9846694208.1	TpMuguga_02g00928, TA15890	ELME000148	The engrailed homology domain 1 motif is found in homeodomain containing active repressors and other transcription families, and allows for the recruitment of Groucho/TLE corepressors.	7.85798e-05
apx_compare.match.9846359128.1	TpMuguga_04g00683, TA10500	ELME000278	Monopartite variant of the classical basically charged NLS. C-extended version.	0.000725182
apx_compare.match.9846541892.1	TA20985, TpMuguga_01g00379	ELME000020	ITIM (immunoreceptor tyrosine-based inhibitory motif). Phosphorylation of the ITIM motif, found in the cytoplasmic tail of some inhibitory receptors (KIRs) that bind MHC Class I, leads to the recruitment and activation of a protein tyrosine phosphatase.	0.000299241
apx_compare.match.9846541892.1	TA20985, TpMuguga_01g00379	ELME000095	This phosphorylation-dependent motif binds to Shc-like and IRS-like PTB domains. The pTyr is positioned within a highly basic-charged anchoring pocket. A hydrophobic residue -5 (compared to pY) increases the affinity of the interaction.	0.000135241
apx_compare.match.9846541892.1	TA20985, TpMuguga_01g00379	ELME000314	RPEL motif, present in proteins in several repeats, mediates binding to the hydrophobic cleft created by subdomains 1 and 3 of G-actin.	6.11605e-06
apx_compare.match.9846541892.1	TA20985, TpMuguga_01g00379	ELME000122	These phosphorylation-independent motifs bind to Dab-like PTB domains. Binding is not driven by contacts at the 0 or FY position, but instead is dependent upon the large number of hydrophobic and hydrogen bond contacts between motif and domain.	0.000310821
apx_compare.match.9846541892.1	TA20985, TpMuguga_01g00379	ELME000047	Clathrin box motif found on cargo adaptor proteins, it interacts with the beta propeller structure located at the N-terminus of Clathrin heavy chain.	0.000340551
apx_compare.match.9846541892.1	TA20985, TpMuguga_01g00379	ELME000190	DPF/W motif binds alpha and beta subunits of AP2 adaptor complex.	0.000119206
apx_compare.match.9846541892.1	TA20985, TpMuguga_01g00379	ELME000193	Some proteins re-exported from the nucleus contain a Leucine-rich nuclear export signal (NES) binding to the CRM1 exportin protein.	0.000762614
apx_compare.match.9846541892.1	TA20985, TpMuguga_01g00379	ELME000083	SH-PTP2 and phospholipase C-gamma Src Homology 2 (SH2) domains binding motif.	0.000245393
apx_compare.match.9846561492.1	TpMuguga_04g02475, TA11280	ELME000020	ITIM (immunoreceptor tyrosine-based inhibitory motif). Phosphorylation of the ITIM motif, found in the cytoplasmic tail of some inhibitory receptors (KIRs) that bind MHC Class I, leads to the recruitment and activation of a protein tyrosine phosphatase.	0.000299241
apx_compare.match.9846561492.1	TpMuguga_04g02475, TA11280	ELME000317	Motif binding to the dorsal surface of eIF4E.	0.000189128
apx_compare.match.9846561492.1	TpMuguga_04g02475, TA11280	ELME000231	An RxxL-based motif that binds to the Cdh1 and Cdc20 components of APC/C thereby targeting the protein for destruction in a cell cycle dependent manner	0.000767697
apx_compare.match.9846561492.1	TpMuguga_04g02475, TA11280	ELME000232	Motif conserving the exact sequence KEN that binds to the APC/C subunit Cdh1 causing the protein to be targeted for 26S proteasome mediated degradation.	0.000184312
apx_compare.match.9846561492.1	TpMuguga_04g02475, TA11280	ELME000095	This phosphorylation-dependent motif binds to Shc-like and IRS-like PTB domains. The pTyr is positioned within a highly basic-charged anchoring pocket. A hydrophobic residue -5 (compared to pY) increases the affinity of the interaction.	0.000135241
apx_compare.match.9846561492.1	TpMuguga_04g02475, TA11280	ELME000364	This WDR5-binding motif binds between blades 5 and 6 of the WD40 repeat domain of WDR5, opposite of the Win motif-binding site, to mediate assembly of histone methylation complexes.	0.000146218
apx_compare.match.9846561492.1	TpMuguga_04g02475, TA11280	ELME000084	GRB2-like Src Homology 2 (SH2) domains binding motif.	0.000478687
apx_compare.match.9846617384.1	TA20890, TpMuguga_01g00401	ELME000301	The LxxLFD motif binds in a deep groove between pocket A and pocket B of the Retinoblastoma protein	2.47481e-05
apx_compare.match.9846617384.1	TA20890, TpMuguga_01g00401	ELME000320	DOC_PIKK_1 motif is located in the C terminus of Nbs1 and its homologues and interacts with PIKK family members.	3.12857e-05
apx_compare.match.9846179801.1	TpMuguga_04g02445, TA08575	ELME000289	The TPxxS phospho-dependent degron binds the FBW7 F box proteins of the SCF (Skp1_Cullin-Fbox) complex.	0.000713833
apx_compare.match.9846179801.1	TpMuguga_04g02445, TA08575	ELME000122	These phosphorylation-independent motifs bind to Dab-like PTB domains. Binding is not driven by contacts at the 0 or FY position, but instead is dependent upon the large number of hydrophobic and hydrogen bond contacts between motif and domain.	0.000310821
apx_compare.match.9846179801.1	TpMuguga_04g02445, TA08575	ELME000020	ITIM (immunoreceptor tyrosine-based inhibitory motif). Phosphorylation of the ITIM motif, found in the cytoplasmic tail of some inhibitory receptors (KIRs) that bind MHC Class I, leads to the recruitment and activation of a protein tyrosine phosphatase.	0.000299241
apx_compare.match.9846179801.1	TpMuguga_04g02445, TA08575	ELME000300	SPAK/OSR1 kinase binding motif acts as a docking site which aids the interaction with their binding partners including the upstream activators and the phosphorylated substrates.	7.67826e-05
apx_compare.match.9846179801.1	TpMuguga_04g02445, TA08575	ELME000198	Phosphopeptide motif which directly interacts with the BRCT (carboxy-terminal) domain of the Breast Cancer Gene BRCA1 with high affinity.	0.000116928
apx_compare.match.9846179801.1	TpMuguga_04g02445, TA08575	ELME000232	Motif conserving the exact sequence KEN that binds to the APC/C subunit Cdh1 causing the protein to be targeted for 26S proteasome mediated degradation.	0.000184312
apx_compare.match.9846179801.1	TpMuguga_04g02445, TA08575	ELME000328	Fxxx[WF] motifs are present in Pex19 and S. cerevisiae Pex5 cytosolic receptors that bind to peroxisomal membrane docking member, Pex14	0.000462812
apx_compare.match.9846319733.1	TpMuguga_02g02600, TA14465	ELME000047	Clathrin box motif found on cargo adaptor proteins, it interacts with the beta propeller structure located at the N-terminus of Clathrin heavy chain.	0.000340551
apx_compare.match.9846115321.1	TA15705, TpMuguga_02g00895	ELME000317	Motif binding to the dorsal surface of eIF4E.	0.000189128
apx_compare.match.9846115321.1	TA15705, TpMuguga_02g00895	ELME000353	N-terminal motif that initiates protein degradation by binding to the UBR-box of N-recognins. This N-degron variant comprises N-terminal Asn or Gln as destabilizing residue.	0.000164535
apx_compare.match.9846115321.1	TA15705, TpMuguga_02g00895	ELME000328	Fxxx[WF] motifs are present in Pex19 and S. cerevisiae Pex5 cytosolic receptors that bind to peroxisomal membrane docking member, Pex14	0.000462812
apx_compare.match.9846115321.1	TA15705, TpMuguga_02g00895	ELME000163	YXXQ motif found in the cytoplasmic region of cytokine receptors that bind STAT3 SH2 domain.	0.000797496
apx_compare.match.9846406882.1	TpMuguga_03g02685, TA05415	ELME000095	This phosphorylation-dependent motif binds to Shc-like and IRS-like PTB domains. The pTyr is positioned within a highly basic-charged anchoring pocket. A hydrophobic residue -5 (compared to pY) increases the affinity of the interaction.	0.000135241
apx_compare.match.9846406882.1	TpMuguga_03g02685, TA05415	ELME000353	N-terminal motif that initiates protein degradation by binding to the UBR-box of N-recognins. This N-degron variant comprises N-terminal Asn or Gln as destabilizing residue.	0.000164535
apx_compare.match.9846406882.1	TpMuguga_03g02685, TA05415	ELME000081	Src-family Src Homology 2 (SH2) domains binding motif.	0.000872937
apx_compare.match.9846406882.1	TpMuguga_03g02685, TA05415	ELME000080	Wxxx[FY] motifs present in N-terminal half of Pex5 bind to Pex13 and Pex14 at peroxisomal and glycosomal membranes to facilitate entrance of PTS1 cargo proteins into the organellar lumen.	0.000222625
apx_compare.match.9846406882.1	TpMuguga_03g02685, TA05415	ELME000328	Fxxx[WF] motifs are present in Pex19 and S. cerevisiae Pex5 cytosolic receptors that bind to peroxisomal membrane docking member, Pex14	0.000462812
apx_compare.match.9846406882.1	TpMuguga_03g02685, TA05415	ELME000084	GRB2-like Src Homology 2 (SH2) domains binding motif.	0.000478687
apx_compare.match.9846406882.1	TpMuguga_03g02685, TA05415	ELME000145	PxLxP motif is recognized by a subset of MYND domain containing proteins.	0.000649937
apx_compare.match.9846406882.1	TpMuguga_03g02685, TA05415	ELME000020	ITIM (immunoreceptor tyrosine-based inhibitory motif). Phosphorylation of the ITIM motif, found in the cytoplasmic tail of some inhibitory receptors (KIRs) that bind MHC Class I, leads to the recruitment and activation of a protein tyrosine phosphatase.	0.000299241
apx_compare.match.9846406882.1	TpMuguga_03g02685, TA05415	ELME000317	Motif binding to the dorsal surface of eIF4E.	0.000189128
apx_compare.match.9846406882.1	TpMuguga_03g02685, TA05415	ELME000302	The DHxY Host Cell Factor-1 binding motif (HBM) interacts with the N-terminal kelch propeller domain of the cell cycle regulator HCF-1	5.07386e-05
apx_compare.match.9846406882.1	TpMuguga_03g02685, TA05415	ELME000313	The WH2 motif is of variable length (16-19 amino acids) binding to the hydrophobic cleft formed by actin's subdomains 1 and 3. At the N-terminus it forms an alpha-helix followed by a flexible loop stabilised upon actin binding.	0.000660305
apx_compare.match.9846406882.1	TpMuguga_03g02685, TA05415	ELME000148	The engrailed homology domain 1 motif is found in homeodomain containing active repressors and other transcription families, and allows for the recruitment of Groucho/TLE corepressors.	7.85798e-05
apx_compare.match.9846406882.1	TpMuguga_03g02685, TA05415	ELME000122	These phosphorylation-independent motifs bind to Dab-like PTB domains. Binding is not driven by contacts at the 0 or FY position, but instead is dependent upon the large number of hydrophobic and hydrogen bond contacts between motif and domain.	0.000310821
apx_compare.match.9846406882.1	TpMuguga_03g02685, TA05415	ELME000065	Phosphorylase kinase phosphorylation site	0.000941754
apx_compare.match.9846406882.1	TpMuguga_03g02685, TA05415	ELME000232	Motif conserving the exact sequence KEN that binds to the APC/C subunit Cdh1 causing the protein to be targeted for 26S proteasome mediated degradation.	0.000184312
apx_compare.match.9846406882.1	TpMuguga_03g02685, TA05415	ELME000105	The WRPW motif mediates recruitment of transcriptional co-repressors of the Groucho/transducin-like enhancer-of-split (TLE) family. LIG_WRPW_2 is not restricted to the C-terminus (in contrast to LIG_WRPW_1).	1.82474e-05
apx_compare.match.9846574653.1	TpMuguga_02g00225, TA12010	ELME000193	Some proteins re-exported from the nucleus contain a Leucine-rich nuclear export signal (NES) binding to the CRM1 exportin protein.	0.000762614
apx_compare.match.9846574653.1	TpMuguga_02g00225, TA12010	ELME000098	The PxDLS motif interacts with the NAD-dependent repressor CtBP proteins.	0.000117291
apx_compare.match.9847112319.1	TA15795, TpMuguga_02g00908	ELME000047	Clathrin box motif found on cargo adaptor proteins, it interacts with the beta propeller structure located at the N-terminus of Clathrin heavy chain.	0.000340551
apx_compare.match.9847112319.1	TA15795, TpMuguga_02g00908	ELME000122	These phosphorylation-independent motifs bind to Dab-like PTB domains. Binding is not driven by contacts at the 0 or FY position, but instead is dependent upon the large number of hydrophobic and hydrogen bond contacts between motif and domain.	0.000310821
apx_compare.match.9847112319.1	TA15795, TpMuguga_02g00908	ELME000351	N-terminal motif that initiates protein degradation by binding to the UBR-box of N-recognins. This N-degron variant comprises N-terminal Arg or Lys as destabilizing residue.	0.000206359
apx_compare.match.9847112319.1	TA15795, TpMuguga_02g00908	ELME000328	Fxxx[WF] motifs are present in Pex19 and S. cerevisiae Pex5 cytosolic receptors that bind to peroxisomal membrane docking member, Pex14	0.000462812
apx_compare.match.9847112319.1	TA15795, TpMuguga_02g00908	ELME000240	The USP7 NTD domain binding motif variant based on the EBV EBNA1 interaction.	0.000716871
apx_compare.match.9847112319.1	TA15795, TpMuguga_02g00908	ELME000148	The engrailed homology domain 1 motif is found in homeodomain containing active repressors and other transcription families, and allows for the recruitment of Groucho/TLE corepressors.	7.85798e-05
apx_compare.match.9846537336.1	TpMuguga_01g00506, TA20520	ELME000352	N-terminal motif that initiates protein degradation by binding to the UBR-box of N-recognins. This N-degron variant comprises N-terminal Asp or Glu as destabilizing residue.	0.000253708
apx_compare.match.9846537336.1	TpMuguga_01g00506, TA20520	ELME000249	TRF1 and TRF2 both bind to another shelterin protein: TIN2. The TRF1-TIN2 interaction was mediated by a short motif in the N-Ter of TIN2. TIN2 connects TRF1 to TRF2; this link contributes to the stabilization of TRF2 on telomeres.	0.000224005
apx_compare.match.9846537336.1	TpMuguga_01g00506, TA20520	ELME000371	Non-canonical variant of the LIR motif that binds to Atg8 protein family members to mediate processes involved in autophagy.	0.000136861
apx_compare.match.9846847953.1	TA11945, TpMuguga_02g00215	ELME000056	NPF motif interacting with EH domains, usually during regulation of endocytotic processes	5.86028e-05
apx_compare.match.9846847953.1	TA11945, TpMuguga_02g00215	ELME000355	N-terminal motif that initiates protein degradation by binding to the N-box of N-recognins. This N-degron variant comprises N-terminal a bulky hydrophobic residue as destabilizing residue.	0.000230216
apx_compare.match.9847116153.1	TA20781, TpMuguga_01g00438	ELME000095	This phosphorylation-dependent motif binds to Shc-like and IRS-like PTB domains. The pTyr is positioned within a highly basic-charged anchoring pocket. A hydrophobic residue -5 (compared to pY) increases the affinity of the interaction.	0.000135241
apx_compare.match.9847116153.1	TA20781, TpMuguga_01g00438	ELME000083	SH-PTP2 and phospholipase C-gamma Src Homology 2 (SH2) domains binding motif.	0.000245393
apx_compare.match.9847116153.1	TA20781, TpMuguga_01g00438	ELME000007	Interacts with the Retinoblastoma protein	0.000135036
apx_compare.match.9847116153.1	TA20781, TpMuguga_01g00438	ELME000364	This WDR5-binding motif binds between blades 5 and 6 of the WD40 repeat domain of WDR5, opposite of the Win motif-binding site, to mediate assembly of histone methylation complexes.	0.000146218
apx_compare.match.9847116153.1	TA20781, TpMuguga_01g00438	ELME000080	Wxxx[FY] motifs present in N-terminal half of Pex5 bind to Pex13 and Pex14 at peroxisomal and glycosomal membranes to facilitate entrance of PTS1 cargo proteins into the organellar lumen.	0.000222625
apx_compare.match.9847116153.1	TA20781, TpMuguga_01g00438	ELME000328	Fxxx[WF] motifs are present in Pex19 and S. cerevisiae Pex5 cytosolic receptors that bind to peroxisomal membrane docking member, Pex14	0.000462812
apx_compare.match.9847116153.1	TA20781, TpMuguga_01g00438	ELME000084	GRB2-like Src Homology 2 (SH2) domains binding motif.	0.000478687
apx_compare.match.9847116153.1	TA20781, TpMuguga_01g00438	ELME000137	Protein phosphatase 1 catalytic subunit (PP1c) interacting motif binds targeting proteins that dock to the substrate for dephosphorylation. The motif defined is [RK]{0,1}[VI][^P][FW].	0.000830144
apx_compare.match.9847116153.1	TA20781, TpMuguga_01g00438	ELME000142	ITSM (immunoreceptor tyrosine-based switch motif). This motif is present in the cytoplasmic region of the CD150 subfamily within the CD2 family and it enables these receptors to bind to and to be regulated by SH2 adaptor molecules, as SH2DIA.	6.09445e-05
apx_compare.match.9847116153.1	TA20781, TpMuguga_01g00438	ELME000020	ITIM (immunoreceptor tyrosine-based inhibitory motif). Phosphorylation of the ITIM motif, found in the cytoplasmic tail of some inhibitory receptors (KIRs) that bind MHC Class I, leads to the recruitment and activation of a protein tyrosine phosphatase.	0.000299241
apx_compare.match.9847116153.1	TA20781, TpMuguga_01g00438	ELME000317	Motif binding to the dorsal surface of eIF4E.	0.000189128
apx_compare.match.9847116153.1	TA20781, TpMuguga_01g00438	ELME000231	An RxxL-based motif that binds to the Cdh1 and Cdc20 components of APC/C thereby targeting the protein for destruction in a cell cycle dependent manner	0.000767697
apx_compare.match.9847116153.1	TA20781, TpMuguga_01g00438	ELME000313	The WH2 motif is of variable length (16-19 amino acids) binding to the hydrophobic cleft formed by actin's subdomains 1 and 3. At the N-terminus it forms an alpha-helix followed by a flexible loop stabilised upon actin binding.	0.000660305
apx_compare.match.9847116153.1	TA20781, TpMuguga_01g00438	ELME000045	The nuclear receptor box motif (LXXLL) confers binding to nuclear receptors.	0.000262765
apx_compare.match.9847116153.1	TA20781, TpMuguga_01g00438	ELME000148	The engrailed homology domain 1 motif is found in homeodomain containing active repressors and other transcription families, and allows for the recruitment of Groucho/TLE corepressors.	7.85798e-05
apx_compare.match.9847116153.1	TA20781, TpMuguga_01g00438	ELME000237	Calcineurin substrate docking site, leads to the effective dephosphorylation of serine/threonine phosphorylation sites.	0.000136786
apx_compare.match.9847116153.1	TA20781, TpMuguga_01g00438	ELME000047	Clathrin box motif found on cargo adaptor proteins, it interacts with the beta propeller structure located at the N-terminus of Clathrin heavy chain.	0.000340551
apx_compare.match.9847116153.1	TA20781, TpMuguga_01g00438	ELME000122	These phosphorylation-independent motifs bind to Dab-like PTB domains. Binding is not driven by contacts at the 0 or FY position, but instead is dependent upon the large number of hydrophobic and hydrogen bond contacts between motif and domain.	0.000310821
apx_compare.match.9847116153.1	TA20781, TpMuguga_01g00438	ELME000081	Src-family Src Homology 2 (SH2) domains binding motif.	0.000872937
apx_compare.match.9847116153.1	TA20781, TpMuguga_01g00438	ELME000065	Phosphorylase kinase phosphorylation site	0.000941754
apx_compare.match.9847116153.1	TA20781, TpMuguga_01g00438	ELME000163	YXXQ motif found in the cytoplasmic region of cytokine receptors that bind STAT3 SH2 domain.	0.000797496
apx_compare.match.9846206146.1	TpMuguga_03g00810, TA18325	ELME000364	This WDR5-binding motif binds between blades 5 and 6 of the WD40 repeat domain of WDR5, opposite of the Win motif-binding site, to mediate assembly of histone methylation complexes.	0.000146218
apx_compare.match.9846206146.1	TpMuguga_03g00810, TA18325	ELME000163	YXXQ motif found in the cytoplasmic region of cytokine receptors that bind STAT3 SH2 domain.	0.000797496
apx_compare.match.9846206146.1	TpMuguga_03g00810, TA18325	ELME000081	Src-family Src Homology 2 (SH2) domains binding motif.	0.000872937
apx_compare.match.9846206146.1	TpMuguga_03g00810, TA18325	ELME000084	GRB2-like Src Homology 2 (SH2) domains binding motif.	0.000478687
apx_compare.match.9846102649.1	TpMuguga_01g01197, TA09670	ELME000193	Some proteins re-exported from the nucleus contain a Leucine-rich nuclear export signal (NES) binding to the CRM1 exportin protein.	0.000762614
apx_compare.match.9846102649.1	TpMuguga_01g01197, TA09670	ELME000148	The engrailed homology domain 1 motif is found in homeodomain containing active repressors and other transcription families, and allows for the recruitment of Groucho/TLE corepressors.	7.85798e-05
apx_compare.match.9846466823.1	TpMuguga_03g00417, TA04435	ELME000095	This phosphorylation-dependent motif binds to Shc-like and IRS-like PTB domains. The pTyr is positioned within a highly basic-charged anchoring pocket. A hydrophobic residue -5 (compared to pY) increases the affinity of the interaction.	0.000135241
apx_compare.match.9846466823.1	TpMuguga_03g00417, TA04435	ELME000122	These phosphorylation-independent motifs bind to Dab-like PTB domains. Binding is not driven by contacts at the 0 or FY position, but instead is dependent upon the large number of hydrophobic and hydrogen bond contacts between motif and domain.	0.000310821
apx_compare.match.9846466823.1	TpMuguga_03g00417, TA04435	ELME000285	These IBMs are found in pro-apoptotic proteins and function in the abrogation of caspase inhibition by Inhibitor of Apoptosis Proteins (IAPs) in apoptotic cells. The motif binds specifically to type II BIR domains.	0.000325202
apx_compare.match.9846466823.1	TpMuguga_03g00417, TA04435	ELME000084	GRB2-like Src Homology 2 (SH2) domains binding motif.	0.000478687
apx_compare.match.9846457271.1	TA21260, TpMuguga_01g00320	ELME000285	These IBMs are found in pro-apoptotic proteins and function in the abrogation of caspase inhibition by Inhibitor of Apoptosis Proteins (IAPs) in apoptotic cells. The motif binds specifically to type II BIR domains.	0.000325202
apx_compare.match.9846500259.1	TpMuguga_01g01045, TA16990	ELME000316	NGR motif is present in proteins of extracellular matrix which upon deamidation forms a biologically active isoDGR motif that binds to various members of integrin family.	0.000159725
apx_compare.match.9846500259.1	TpMuguga_01g01045, TA16990	ELME000254	SxIP motifs bind to EBH domains.	0.000209646
apx_compare.match.9846278775.1	TA07760, TpMuguga_04g00307	ELME000079	Atipical motif for N-glycosylation site. Examples are Human CD69, which is uniquely glycosylated at typical (Asn-X-Ser/Thr) and atypical (Asn-X-Cys) motifs, beta protein C	0.000297299
apx_compare.match.9846278775.1	TA07760, TpMuguga_04g00307	ELME000313	The WH2 motif is of variable length (16-19 amino acids) binding to the hydrophobic cleft formed by actin's subdomains 1 and 3. At the N-terminus it forms an alpha-helix followed by a flexible loop stabilised upon actin binding.	0.000660305
apx_compare.match.9846278775.1	TA07760, TpMuguga_04g00307	ELME000163	YXXQ motif found in the cytoplasmic region of cytokine receptors that bind STAT3 SH2 domain.	0.000797496
apx_compare.match.9846657563.1	TA04705, TpMuguga_03g00903	ELME000020	ITIM (immunoreceptor tyrosine-based inhibitory motif). Phosphorylation of the ITIM motif, found in the cytoplasmic tail of some inhibitory receptors (KIRs) that bind MHC Class I, leads to the recruitment and activation of a protein tyrosine phosphatase.	0.000299241
apx_compare.match.9846657563.1	TA04705, TpMuguga_03g00903	ELME000231	An RxxL-based motif that binds to the Cdh1 and Cdc20 components of APC/C thereby targeting the protein for destruction in a cell cycle dependent manner	0.000767697
apx_compare.match.9846657563.1	TA04705, TpMuguga_03g00903	ELME000237	Calcineurin substrate docking site, leads to the effective dephosphorylation of serine/threonine phosphorylation sites.	0.000136786
apx_compare.match.9846657563.1	TA04705, TpMuguga_03g00903	ELME000095	This phosphorylation-dependent motif binds to Shc-like and IRS-like PTB domains. The pTyr is positioned within a highly basic-charged anchoring pocket. A hydrophobic residue -5 (compared to pY) increases the affinity of the interaction.	0.000135241
apx_compare.match.9846657563.1	TA04705, TpMuguga_03g00903	ELME000124	FxDxF motif responsible for the binding of accessory endocytic proteins to the appendage of the alpha-subunit of adaptor protein complex AP-2	1.69022e-05
apx_compare.match.9846657563.1	TA04705, TpMuguga_03g00903	ELME000364	This WDR5-binding motif binds between blades 5 and 6 of the WD40 repeat domain of WDR5, opposite of the Win motif-binding site, to mediate assembly of histone methylation complexes.	0.000146218
apx_compare.match.9846657563.1	TA04705, TpMuguga_03g00903	ELME000355	N-terminal motif that initiates protein degradation by binding to the N-box of N-recognins. This N-degron variant comprises N-terminal a bulky hydrophobic residue as destabilizing residue.	0.000230216
apx_compare.match.9846102776.1	TA17265, TpMuguga_04g00039	ELME000304	The DOC_AGCK_PIF_1 motif contains a phosphorylatable serine/threonine residue that allows fine-tuning of the affinity of the motif for the PIF pocket, with the phosphorylated motif showing a higher affinity.	3.84269e-06
apx_compare.match.9846102776.1	TA17265, TpMuguga_04g00039	ELME000148	The engrailed homology domain 1 motif is found in homeodomain containing active repressors and other transcription families, and allows for the recruitment of Groucho/TLE corepressors.	7.85798e-05
apx_compare.match.9846102776.1	TA17265, TpMuguga_04g00039	ELME000192	Taspase1 is a threonine aspartase which was first identified as the protease responsible for processing the trithorax (MLL) type of histone methyltransferases.	4.79125e-06
apx_compare.match.9846102776.1	TA17265, TpMuguga_04g00039	ELME000334	The LATS phosphorylation motif is recognised by the LATS kinases for Ser/Thr phosphorylation. Substrates are often found toward the end of the Hippo signalling pathway.	0.000477646
apx_compare.match.9846102776.1	TA17265, TpMuguga_04g00039	ELME000353	N-terminal motif that initiates protein degradation by binding to the UBR-box of N-recognins. This N-degron variant comprises N-terminal Asn or Gln as destabilizing residue.	0.000164535
apx_compare.match.9846102776.1	TA17265, TpMuguga_04g00039	ELME000240	The USP7 NTD domain binding motif variant based on the EBV EBNA1 interaction.	0.000716871
apx_compare.match.9846203476.1	TA21270, TpMuguga_01g00317	ELME000061	PKB Phosphorylation site	0.000603409
apx_compare.match.9846203476.1	TA21270, TpMuguga_01g00317	ELME000167	Mad2 binding motif	0.000101063
apx_compare.match.9847198874.1	TA15685, TpMuguga_02g00890	ELME000003	PPXY is the motif recognized by WW domains of Group I	0.000125741
apx_compare.match.9847198874.1	TA15685, TpMuguga_02g00890	ELME000047	Clathrin box motif found on cargo adaptor proteins, it interacts with the beta propeller structure located at the N-terminus of Clathrin heavy chain.	0.000340551
apx_compare.match.9847198874.1	TA15685, TpMuguga_02g00890	ELME000353	N-terminal motif that initiates protein degradation by binding to the UBR-box of N-recognins. This N-degron variant comprises N-terminal Asn or Gln as destabilizing residue.	0.000164535
apx_compare.match.9847198874.1	TA15685, TpMuguga_02g00890	ELME000249	TRF1 and TRF2 both bind to another shelterin protein: TIN2. The TRF1-TIN2 interaction was mediated by a short motif in the N-Ter of TIN2. TIN2 connects TRF1 to TRF2; this link contributes to the stabilization of TRF2 on telomeres.	0.000224005
apx_compare.match.9846452791.1	TA10285, TpMuguga_04g02660	ELME000292	The TPxxE phospho-dependent degron binds the FBW7 F box proteins of the SCF (Skp1_Cullin-Fbox) complex.	0.000388223
apx_compare.match.9846452791.1	TA10285, TpMuguga_04g02660	ELME000320	DOC_PIKK_1 motif is located in the C terminus of Nbs1 and its homologues and interacts with PIKK family members.	3.12857e-05
apx_compare.match.9846452791.1	TA10285, TpMuguga_04g02660	ELME000334	The LATS phosphorylation motif is recognised by the LATS kinases for Ser/Thr phosphorylation. Substrates are often found toward the end of the Hippo signalling pathway.	0.000477646
apx_compare.match.9846399224.1	TA06375, TpMuguga_01g00913	ELME000083	SH-PTP2 and phospholipase C-gamma Src Homology 2 (SH2) domains binding motif.	0.000245393
apx_compare.match.9846399224.1	TA06375, TpMuguga_01g00913	ELME000065	Phosphorylase kinase phosphorylation site	0.000941754
apx_compare.match.9846399224.1	TA06375, TpMuguga_01g00913	ELME000340	Motif that mediates the interaction between MYND domain of AML1/ETO and co-repressors SMRT and N-CoR.	1.75334e-05
apx_compare.match.9846711766.1	TpMuguga_04g00916, TA09805	ELME000003	PPXY is the motif recognized by WW domains of Group I	0.000125741
apx_compare.match.9846711766.1	TpMuguga_04g00916, TA09805	ELME000156	This is the motif recognized by those SH3 domains with a non-canonical class II recognition specificity	0.000678138
apx_compare.match.9846711766.1	TpMuguga_04g00916, TA09805	ELME000007	Interacts with the Retinoblastoma protein	0.000135036
apx_compare.match.9846711766.1	TpMuguga_04g00916, TA09805	ELME000137	Protein phosphatase 1 catalytic subunit (PP1c) interacting motif binds targeting proteins that dock to the substrate for dephosphorylation. The motif defined is [RK]{0,1}[VI][^P][FW].	0.000830144
apx_compare.match.9846711766.1	TpMuguga_04g00916, TA09805	ELME000083	SH-PTP2 and phospholipase C-gamma Src Homology 2 (SH2) domains binding motif.	0.000245393
apx_compare.match.9846711766.1	TpMuguga_04g00916, TA09805	ELME000293	These IBMs are found in the N-terminal regions of arthropodal caspase subunits where they mediate the inhibition of activated caspases by binding to conserved surface grooves on type III BIR domains of Inhibitor of Apoptosis Proteins (IAPs).	0.000275376
apx_compare.match.9846711766.1	TpMuguga_04g00916, TA09805	ELME000328	Fxxx[WF] motifs are present in Pex19 and S. cerevisiae Pex5 cytosolic receptors that bind to peroxisomal membrane docking member, Pex14	0.000462812
apx_compare.match.9846711766.1	TpMuguga_04g00916, TA09805	ELME000163	YXXQ motif found in the cytoplasmic region of cytokine receptors that bind STAT3 SH2 domain.	0.000797496
apx_compare.match.9846376653.1	TpMuguga_01g00736, TA06775	ELME000122	These phosphorylation-independent motifs bind to Dab-like PTB domains. Binding is not driven by contacts at the 0 or FY position, but instead is dependent upon the large number of hydrophobic and hydrogen bond contacts between motif and domain.	0.000310821
apx_compare.match.9846376653.1	TpMuguga_01g00736, TA06775	ELME000101	Furin (PACE) cleavage site (R-X-[RK]-R-|-X).	0.000508723
apx_compare.match.9846376653.1	TpMuguga_01g00736, TA06775	ELME000328	Fxxx[WF] motifs are present in Pex19 and S. cerevisiae Pex5 cytosolic receptors that bind to peroxisomal membrane docking member, Pex14	0.000462812
apx_compare.match.9846376653.1	TpMuguga_01g00736, TA06775	ELME000351	N-terminal motif that initiates protein degradation by binding to the UBR-box of N-recognins. This N-degron variant comprises N-terminal Arg or Lys as destabilizing residue.	0.000206359
apx_compare.match.9846821604.1	TA15745, TpMuguga_02g00902	ELME000308	In the DOC_AGCK_PIF_2 motif the phosphorylatable serine/threonine residue is replaced by an acidic aspartate or glutamate residue.	3.26727e-06
apx_compare.match.9846821604.1	TA15745, TpMuguga_02g00902	ELME000231	An RxxL-based motif that binds to the Cdh1 and Cdc20 components of APC/C thereby targeting the protein for destruction in a cell cycle dependent manner	0.000767697
apx_compare.match.9846821604.1	TA15745, TpMuguga_02g00902	ELME000190	DPF/W motif binds alpha and beta subunits of AP2 adaptor complex.	0.000119206
apx_compare.match.9846821604.1	TA15745, TpMuguga_02g00902	ELME000334	The LATS phosphorylation motif is recognised by the LATS kinases for Ser/Thr phosphorylation. Substrates are often found toward the end of the Hippo signalling pathway.	0.000477646
apx_compare.match.9846821604.1	TA15745, TpMuguga_02g00902	ELME000198	Phosphopeptide motif which directly interacts with the BRCT (carboxy-terminal) domain of the Breast Cancer Gene BRCA1 with high affinity.	0.000116928
apx_compare.match.9846821604.1	TA15745, TpMuguga_02g00902	ELME000081	Src-family Src Homology 2 (SH2) domains binding motif.	0.000872937
apx_compare.match.9846821604.1	TA15745, TpMuguga_02g00902	ELME000105	The WRPW motif mediates recruitment of transcriptional co-repressors of the Groucho/transducin-like enhancer-of-split (TLE) family. LIG_WRPW_2 is not restricted to the C-terminus (in contrast to LIG_WRPW_1).	1.82474e-05
apx_compare.match.9847200689.1	TpMuguga_03g00786, TA18220	ELME000156	This is the motif recognized by those SH3 domains with a non-canonical class II recognition specificity	0.000678138
apx_compare.match.9847200689.1	TpMuguga_03g00786, TA18220	ELME000301	The LxxLFD motif binds in a deep groove between pocket A and pocket B of the Retinoblastoma protein	2.47481e-05
apx_compare.match.9847200689.1	TpMuguga_03g00786, TA18220	ELME000232	Motif conserving the exact sequence KEN that binds to the APC/C subunit Cdh1 causing the protein to be targeted for 26S proteasome mediated degradation.	0.000184312
apx_compare.match.9847200689.1	TpMuguga_03g00786, TA18220	ELME000148	The engrailed homology domain 1 motif is found in homeodomain containing active repressors and other transcription families, and allows for the recruitment of Groucho/TLE corepressors.	7.85798e-05
apx_compare.match.9847200689.1	TpMuguga_03g00786, TA18220	ELME000320	DOC_PIKK_1 motif is located in the C terminus of Nbs1 and its homologues and interacts with PIKK family members.	3.12857e-05
apx_compare.match.9847200689.1	TpMuguga_03g00786, TA18220	ELME000124	FxDxF motif responsible for the binding of accessory endocytic proteins to the appendage of the alpha-subunit of adaptor protein complex AP-2	1.69022e-05
apx_compare.match.9847200689.1	TpMuguga_03g00786, TA18220	ELME000184	Motif found in p53 family members which confers binding to the N-terminal domain of MDM2.	1.82941e-05
apx_compare.match.9847303203.1	TA11940, TA11910, TpMuguga_02g00214	ELME000317	Motif binding to the dorsal surface of eIF4E.	0.000189128
apx_compare.match.9847303203.1	TA11940, TpMuguga_02g00214	ELME000061	PKB Phosphorylation site	0.000603409
apx_compare.match.9847303203.1	TA11910, TpMuguga_02g00214	ELME000084	GRB2-like Src Homology 2 (SH2) domains binding motif.	0.000478687
apx_compare.match.9846438895.1	TA15540, TpMuguga_02g00860	ELME000162	Site for attachment of a fucose residue to a serine.	4.61694e-05
apx_compare.match.9846794443.1	TpMuguga_02g00472, TA13360	ELME000198	Phosphopeptide motif which directly interacts with the BRCT (carboxy-terminal) domain of the Breast Cancer Gene BRCA1 with high affinity.	0.000116928
apx_compare.match.9846794443.1	TpMuguga_02g00472, TA13360	ELME000193	Some proteins re-exported from the nucleus contain a Leucine-rich nuclear export signal (NES) binding to the CRM1 exportin protein.	0.000762614
apx_compare.match.9847024603.1	TpMuguga_02g00326, TA12550	ELME000101	Furin (PACE) cleavage site (R-X-[RK]-R-|-X).	0.000508723
apx_compare.match.9846887725.1	TA16905, TpMuguga_01g01025	ELME000289	The TPxxS phospho-dependent degron binds the FBW7 F box proteins of the SCF (Skp1_Cullin-Fbox) complex.	0.000713833
apx_compare.match.9846887725.1	TA16905, TpMuguga_01g01025	ELME000103	Proprotein convertase 7 (PC7, PCSK7) cleavage site (R-X-X-X-[RK]-R-|-X).	0.000508723
apx_compare.match.9846748563.1	TA16685, TpMuguga_01g00987	ELME000317	Motif binding to the dorsal surface of eIF4E.	0.000189128
apx_compare.match.9846748563.1	TA16685, TpMuguga_01g00987	ELME000316	NGR motif is present in proteins of extracellular matrix which upon deamidation forms a biologically active isoDGR motif that binds to various members of integrin family.	0.000159725
apx_compare.match.9846748563.1	TA16685, TpMuguga_01g00987	ELME000331	Separase cleavage site, best known in sister chromatid separation.	0.000341044
apx_compare.match.9846748563.1	TA16685, TpMuguga_01g00987	ELME000364	This WDR5-binding motif binds between blades 5 and 6 of the WD40 repeat domain of WDR5, opposite of the Win motif-binding site, to mediate assembly of histone methylation complexes.	0.000146218
apx_compare.match.9846748563.1	TA16685, TpMuguga_01g00987	ELME000080	Wxxx[FY] motifs present in N-terminal half of Pex5 bind to Pex13 and Pex14 at peroxisomal and glycosomal membranes to facilitate entrance of PTS1 cargo proteins into the organellar lumen.	0.000222625
apx_compare.match.9846748563.1	TA16685, TpMuguga_01g00987	ELME000287	These IBMs are found at the N-terminal regions of caspase subunits where they mediate the inhibition of activated caspases by binding to conserved surface grooves on type III BIR domains of Inhibitor of Apoptosis Proteins (IAPs).	0.000351121
apx_compare.match.9846748563.1	TA16685, TpMuguga_01g00987	ELME000163	YXXQ motif found in the cytoplasmic region of cytokine receptors that bind STAT3 SH2 domain.	0.000797496
apx_compare.match.9846481162.1	TpMuguga_03g00632, TA18750	ELME000047	Clathrin box motif found on cargo adaptor proteins, it interacts with the beta propeller structure located at the N-terminus of Clathrin heavy chain.	0.000340551
apx_compare.match.9846481162.1	TpMuguga_03g00632, TA18750	ELME000351	N-terminal motif that initiates protein degradation by binding to the UBR-box of N-recognins. This N-degron variant comprises N-terminal Arg or Lys as destabilizing residue.	0.000206359
apx_compare.match.9846481162.1	TpMuguga_03g00632, TA18750	ELME000017	ITAM (immunoreceptor tyrosine-based activatory motif). ITAM consists of partially conserved short sequence of amino acid found in the cytoplasmatic tail of antigen and Fc receptors.	2.42513e-06
apx_compare.match.9846481162.1	TpMuguga_03g00632, TA18750	ELME000084	GRB2-like Src Homology 2 (SH2) domains binding motif.	0.000478687
apx_compare.match.9846076055.1	TA10040, TpMuguga_04g00776	ELME000095	This phosphorylation-dependent motif binds to Shc-like and IRS-like PTB domains. The pTyr is positioned within a highly basic-charged anchoring pocket. A hydrophobic residue -5 (compared to pY) increases the affinity of the interaction.	0.000135241
apx_compare.match.9846346510.1	TA12115, TpMuguga_02g00246	ELME000231	An RxxL-based motif that binds to the Cdh1 and Cdc20 components of APC/C thereby targeting the protein for destruction in a cell cycle dependent manner	0.000767697
apx_compare.match.9846346510.1	TA12115, TpMuguga_02g00246	ELME000313	The WH2 motif is of variable length (16-19 amino acids) binding to the hydrophobic cleft formed by actin's subdomains 1 and 3. At the N-terminus it forms an alpha-helix followed by a flexible loop stabilised upon actin binding.	0.000660305
apx_compare.match.9846346510.1	TA12115, TpMuguga_02g00246	ELME000137	Protein phosphatase 1 catalytic subunit (PP1c) interacting motif binds targeting proteins that dock to the substrate for dephosphorylation. The motif defined is [RK]{0,1}[VI][^P][FW].	0.000830144
apx_compare.match.9846346510.1	TA12115, TpMuguga_02g00246	ELME000095	This phosphorylation-dependent motif binds to Shc-like and IRS-like PTB domains. The pTyr is positioned within a highly basic-charged anchoring pocket. A hydrophobic residue -5 (compared to pY) increases the affinity of the interaction.	0.000135241
apx_compare.match.9846346510.1	TA12115, TpMuguga_02g00246	ELME000122	These phosphorylation-independent motifs bind to Dab-like PTB domains. Binding is not driven by contacts at the 0 or FY position, but instead is dependent upon the large number of hydrophobic and hydrogen bond contacts between motif and domain.	0.000310821
apx_compare.match.9846346510.1	TA12115, TpMuguga_02g00246	ELME000184	Motif found in p53 family members which confers binding to the N-terminal domain of MDM2.	1.82941e-05
apx_compare.match.9846346510.1	TA12115, TpMuguga_02g00246	ELME000083	SH-PTP2 and phospholipase C-gamma Src Homology 2 (SH2) domains binding motif.	0.000245393
apx_compare.match.9846346510.1	TA12115, TpMuguga_02g00246	ELME000198	Phosphopeptide motif which directly interacts with the BRCT (carboxy-terminal) domain of the Breast Cancer Gene BRCA1 with high affinity.	0.000116928
apx_compare.match.9846346510.1	TA12115, TpMuguga_02g00246	ELME000084	GRB2-like Src Homology 2 (SH2) domains binding motif.	0.000478687
apx_compare.match.9847289803.1	TpMuguga_02g00907, TA15765	ELME000156	This is the motif recognized by those SH3 domains with a non-canonical class II recognition specificity	0.000678138
apx_compare.match.9847289803.1	TpMuguga_02g00907, TA15765	ELME000056	NPF motif interacting with EH domains, usually during regulation of endocytotic processes	5.86028e-05
apx_compare.match.9846872259.1	TA16190, TpMuguga_01g01074	ELME000142	ITSM (immunoreceptor tyrosine-based switch motif). This motif is present in the cytoplasmic region of the CD150 subfamily within the CD2 family and it enables these receptors to bind to and to be regulated by SH2 adaptor molecules, as SH2DIA.	6.09445e-05
apx_compare.match.9846872259.1	TpMuguga_01g01081, TA16190, TpMuguga_01g01075, TpMuguga_01g01076, TpMuguga_01g01077	ELME000334	The LATS phosphorylation motif is recognised by the LATS kinases for Ser/Thr phosphorylation. Substrates are often found toward the end of the Hippo signalling pathway.	0.000477646
apx_compare.match.9846793155.1	TA09095, TpMuguga_04g00570	ELME000081	Src-family Src Homology 2 (SH2) domains binding motif.	0.000872937
apx_compare.match.9846515888.1	TA17175, TpMuguga_04g00022	ELME000328	Fxxx[WF] motifs are present in Pex19 and S. cerevisiae Pex5 cytosolic receptors that bind to peroxisomal membrane docking member, Pex14	0.000462812
apx_compare.match.9846515888.1	TA17175, TpMuguga_04g00022	ELME000193	Some proteins re-exported from the nucleus contain a Leucine-rich nuclear export signal (NES) binding to the CRM1 exportin protein.	0.000762614
apx_compare.match.9846515888.1	TA17175, TpMuguga_04g00022	ELME000327	Peptide motif binding to the members of the SSB (or SPSB) family (SPRY domain- and SOCS box-containing protein)	7.11177e-07
apx_compare.match.9846515888.1	TA17175, TpMuguga_04g00022	ELME000083	SH-PTP2 and phospholipase C-gamma Src Homology 2 (SH2) domains binding motif.	0.000245393
apx_compare.match.9846515888.1	TA17175, TpMuguga_04g00022	ELME000081	Src-family Src Homology 2 (SH2) domains binding motif.	0.000872937
apx_compare.match.9846515888.1	TA17175, TpMuguga_04g00022	ELME000080	Wxxx[FY] motifs present in N-terminal half of Pex5 bind to Pex13 and Pex14 at peroxisomal and glycosomal membranes to facilitate entrance of PTS1 cargo proteins into the organellar lumen.	0.000222625
apx_compare.match.9846515888.1	TA17175, TpMuguga_04g00022	ELME000351	N-terminal motif that initiates protein degradation by binding to the UBR-box of N-recognins. This N-degron variant comprises N-terminal Arg or Lys as destabilizing residue.	0.000206359
apx_compare.match.9846515888.1	TA17175, TpMuguga_04g00022	ELME000084	GRB2-like Src Homology 2 (SH2) domains binding motif.	0.000478687
apx_compare.match.9846515888.1	TA17175, TpMuguga_04g00022	ELME000137	Protein phosphatase 1 catalytic subunit (PP1c) interacting motif binds targeting proteins that dock to the substrate for dephosphorylation. The motif defined is [RK]{0,1}[VI][^P][FW].	0.000830144
apx_compare.match.9846515888.1	TA17175, TpMuguga_04g00022	ELME000020	ITIM (immunoreceptor tyrosine-based inhibitory motif). Phosphorylation of the ITIM motif, found in the cytoplasmic tail of some inhibitory receptors (KIRs) that bind MHC Class I, leads to the recruitment and activation of a protein tyrosine phosphatase.	0.000299241
apx_compare.match.9846515888.1	TA17175, TpMuguga_04g00022	ELME000317	Motif binding to the dorsal surface of eIF4E.	0.000189128
apx_compare.match.9846515888.1	TA17175, TpMuguga_04g00022	ELME000232	Motif conserving the exact sequence KEN that binds to the APC/C subunit Cdh1 causing the protein to be targeted for 26S proteasome mediated degradation.	0.000184312
apx_compare.match.9846515888.1	TA17175, TpMuguga_04g00022	ELME000047	Clathrin box motif found on cargo adaptor proteins, it interacts with the beta propeller structure located at the N-terminus of Clathrin heavy chain.	0.000340551
apx_compare.match.9846515888.1	TA17175, TpMuguga_04g00022	ELME000122	These phosphorylation-independent motifs bind to Dab-like PTB domains. Binding is not driven by contacts at the 0 or FY position, but instead is dependent upon the large number of hydrophobic and hydrogen bond contacts between motif and domain.	0.000310821
apx_compare.match.9846515888.1	TA17175, TpMuguga_04g00022	ELME000079	Atipical motif for N-glycosylation site. Examples are Human CD69, which is uniquely glycosylated at typical (Asn-X-Ser/Thr) and atypical (Asn-X-Cys) motifs, beta protein C	0.000297299
apx_compare.match.9846515888.1	TA17175, TpMuguga_04g00022	ELME000061	PKB Phosphorylation site	0.000603409
apx_compare.match.9846515888.1	TA17175, TpMuguga_04g00022	ELME000293	These IBMs are found in the N-terminal regions of arthropodal caspase subunits where they mediate the inhibition of activated caspases by binding to conserved surface grooves on type III BIR domains of Inhibitor of Apoptosis Proteins (IAPs).	0.000275376
apx_compare.match.9846515888.1	TA17175, TpMuguga_04g00022	ELME000163	YXXQ motif found in the cytoplasmic region of cytokine receptors that bind STAT3 SH2 domain.	0.000797496
apx_compare.match.9846577730.1	TpMuguga_01g01134, TA16515	ELME000322	Degradation motif recognised by a pre-assembled complex consisting of Skp2 (an F box protein of the SCF E3 ubiquitin ligase) and Cks1, which leads to ubiquitylation and subsequent proteosomal degradation.	4.77974e-05
apx_compare.match.9846577730.1	TpMuguga_01g01134, TA16515	ELME000300	SPAK/OSR1 kinase binding motif acts as a docking site which aids the interaction with their binding partners including the upstream activators and the phosphorylated substrates.	7.67826e-05
apx_compare.match.9846577730.1	TpMuguga_01g01134, TA16515	ELME000276	Bipartite variant of the classical basically charged NLS.	0.000258797
apx_compare.match.9846577730.1	TpMuguga_01g01134, TA16515	ELME000097	The Tankyrase binding motif interacts with the ankyrin repeat domain region in Tankyrase-1 and Tankyrase-2 to facilitate the PARsylation of the target proteins.	0.000353789
apx_compare.match.9846577730.1	TpMuguga_01g01134, TA16515	ELME000045	The nuclear receptor box motif (LXXLL) confers binding to nuclear receptors.	0.000262765
apx_compare.match.9847294003.1	TpMuguga_01g00268, TA21495	ELME000237	Calcineurin substrate docking site, leads to the effective dephosphorylation of serine/threonine phosphorylation sites.	0.000136786
apx_compare.match.9846755113.1	TpMuguga_03g00299, TA03805	ELME000331	Separase cleavage site, best known in sister chromatid separation.	0.000341044
apx_compare.match.9846755113.1	TpMuguga_03g00299, TA03805	ELME000145	PxLxP motif is recognized by a subset of MYND domain containing proteins.	0.000649937
apx_compare.match.9846755113.1	TpMuguga_03g00299, TA03805	ELME000020	ITIM (immunoreceptor tyrosine-based inhibitory motif). Phosphorylation of the ITIM motif, found in the cytoplasmic tail of some inhibitory receptors (KIRs) that bind MHC Class I, leads to the recruitment and activation of a protein tyrosine phosphatase.	0.000299241
apx_compare.match.9846755113.1	TpMuguga_03g00299, TA03805	ELME000313	The WH2 motif is of variable length (16-19 amino acids) binding to the hydrophobic cleft formed by actin's subdomains 1 and 3. At the N-terminus it forms an alpha-helix followed by a flexible loop stabilised upon actin binding.	0.000660305
apx_compare.match.9846755113.1	TpMuguga_03g00299, TA03805	ELME000137	Protein phosphatase 1 catalytic subunit (PP1c) interacting motif binds targeting proteins that dock to the substrate for dephosphorylation. The motif defined is [RK]{0,1}[VI][^P][FW].	0.000830144
apx_compare.match.9846755113.1	TpMuguga_03g00299, TA03805	ELME000289	The TPxxS phospho-dependent degron binds the FBW7 F box proteins of the SCF (Skp1_Cullin-Fbox) complex.	0.000713833
apx_compare.match.9846755113.1	TpMuguga_03g00299, TA03805	ELME000254	SxIP motifs bind to EBH domains.	0.000209646
apx_compare.match.9846755113.1	TpMuguga_03g00299, TA03805	ELME000084	GRB2-like Src Homology 2 (SH2) domains binding motif.	0.000478687
apx_compare.match.9846755113.1	TpMuguga_03g00299, TA03805	ELME000048	Mode 1 interacting phospho-motif for 14-3-3 proteins with key conservation RxxSxP.	0.000807719
apx_compare.match.9846907003.1	TpMuguga_03g00039, TA02585	ELME000328	Fxxx[WF] motifs are present in Pex19 and S. cerevisiae Pex5 cytosolic receptors that bind to peroxisomal membrane docking member, Pex14	0.000462812
apx_compare.match.9847241785.1	TpMuguga_01g02215, TA16445	ELME000317	Motif binding to the dorsal surface of eIF4E.	0.000189128
apx_compare.match.9847241785.1	TpMuguga_01g02215, TA16445	ELME000045	The nuclear receptor box motif (LXXLL) confers binding to nuclear receptors.	0.000262765
apx_compare.match.9846605127.1	TA21120, TpMuguga_01g00350	ELME000020	ITIM (immunoreceptor tyrosine-based inhibitory motif). Phosphorylation of the ITIM motif, found in the cytoplasmic tail of some inhibitory receptors (KIRs) that bind MHC Class I, leads to the recruitment and activation of a protein tyrosine phosphatase.	0.000299241
apx_compare.match.9846605127.1	TA21120, TpMuguga_01g00350	ELME000355	N-terminal motif that initiates protein degradation by binding to the N-box of N-recognins. This N-degron variant comprises N-terminal a bulky hydrophobic residue as destabilizing residue.	0.000230216
apx_compare.match.9846055070.1	TpMuguga_02g02035, TA12180	ELME000326	The F and H motif describes a 10-13-mer peptide sequence determined by a highly conserved phenylalanine and histidine residue surrounded by hydrophobic amino acids. A complex of ASH and RhoGAP-like domain binds this motif within a hydrophobic pocket.	9.77241e-06
apx_compare.match.9846055070.1	TpMuguga_02g02035, TA12180	ELME000142	ITSM (immunoreceptor tyrosine-based switch motif). This motif is present in the cytoplasmic region of the CD150 subfamily within the CD2 family and it enables these receptors to bind to and to be regulated by SH2 adaptor molecules, as SH2DIA.	6.09445e-05
apx_compare.match.9846055070.1	TpMuguga_02g02035, TA12180	ELME000355	N-terminal motif that initiates protein degradation by binding to the N-box of N-recognins. This N-degron variant comprises N-terminal a bulky hydrophobic residue as destabilizing residue.	0.000230216
apx_compare.match.9846055070.1	TpMuguga_02g02035, TA12180	ELME000103	Proprotein convertase 7 (PC7, PCSK7) cleavage site (R-X-X-X-[RK]-R-|-X).	0.000508723
apx_compare.match.9847076981.1	TA08635, TpMuguga_04g00473	ELME000142	ITSM (immunoreceptor tyrosine-based switch motif). This motif is present in the cytoplasmic region of the CD150 subfamily within the CD2 family and it enables these receptors to bind to and to be regulated by SH2 adaptor molecules, as SH2DIA.	6.09445e-05
apx_compare.match.9847076981.1	TA08635, TpMuguga_04g00473	ELME000278	Monopartite variant of the classical basically charged NLS. C-extended version.	0.000725182
apx_compare.match.9847076981.1	TA08635, TpMuguga_04g00473	ELME000148	The engrailed homology domain 1 motif is found in homeodomain containing active repressors and other transcription families, and allows for the recruitment of Groucho/TLE corepressors.	7.85798e-05
apx_compare.match.9847076981.1	TA08635, TpMuguga_04g00473	ELME000301	The LxxLFD motif binds in a deep groove between pocket A and pocket B of the Retinoblastoma protein	2.47481e-05
apx_compare.match.9847076981.1	TA08635, TpMuguga_04g00473	ELME000103	Proprotein convertase 7 (PC7, PCSK7) cleavage site (R-X-X-X-[RK]-R-|-X).	0.000508723
apx_compare.match.9847076981.1	TA08635, TpMuguga_04g00473	ELME000065	Phosphorylase kinase phosphorylation site	0.000941754
apx_compare.match.9846662996.1	TA17370, TpMuguga_03g00862	ELME000364	This WDR5-binding motif binds between blades 5 and 6 of the WD40 repeat domain of WDR5, opposite of the Win motif-binding site, to mediate assembly of histone methylation complexes.	0.000146218
apx_compare.match.9846662996.1	TA17370, TpMuguga_03g00862	ELME000101	Furin (PACE) cleavage site (R-X-[RK]-R-|-X).	0.000508723
apx_compare.match.9846654611.1	TA09340, TpMuguga_04g02150	ELME000142	ITSM (immunoreceptor tyrosine-based switch motif). This motif is present in the cytoplasmic region of the CD150 subfamily within the CD2 family and it enables these receptors to bind to and to be regulated by SH2 adaptor molecules, as SH2DIA.	6.09445e-05
apx_compare.match.9846840881.1	TA08370, TpMuguga_04g00427	ELME000289	The TPxxS phospho-dependent degron binds the FBW7 F box proteins of the SCF (Skp1_Cullin-Fbox) complex.	0.000713833
apx_compare.match.9846840881.1	TA08370, TpMuguga_04g00427	ELME000007	Interacts with the Retinoblastoma protein	0.000135036
apx_compare.match.9846840881.1	TA08370, TpMuguga_04g00427	ELME000137	Protein phosphatase 1 catalytic subunit (PP1c) interacting motif binds targeting proteins that dock to the substrate for dephosphorylation. The motif defined is [RK]{0,1}[VI][^P][FW].	0.000830144
apx_compare.match.9846840881.1	TA08370, TpMuguga_04g00427	ELME000193	Some proteins re-exported from the nucleus contain a Leucine-rich nuclear export signal (NES) binding to the CRM1 exportin protein.	0.000762614
apx_compare.match.9846840881.1	TA08370, TpMuguga_04g00427	ELME000081	Src-family Src Homology 2 (SH2) domains binding motif.	0.000872937
apx_compare.match.9846840881.1	TA08370, TpMuguga_04g00427	ELME000080	Wxxx[FY] motifs present in N-terminal half of Pex5 bind to Pex13 and Pex14 at peroxisomal and glycosomal membranes to facilitate entrance of PTS1 cargo proteins into the organellar lumen.	0.000222625
apx_compare.match.9846840881.1	TA08370, TpMuguga_04g00427	ELME000328	Fxxx[WF] motifs are present in Pex19 and S. cerevisiae Pex5 cytosolic receptors that bind to peroxisomal membrane docking member, Pex14	0.000462812
apx_compare.match.9846135110.1	TpMuguga_02g00619, TA14210	ELME000137	Protein phosphatase 1 catalytic subunit (PP1c) interacting motif binds targeting proteins that dock to the substrate for dephosphorylation. The motif defined is [RK]{0,1}[VI][^P][FW].	0.000830144
apx_compare.match.9846135110.1	TpMuguga_02g00619, TA14210	ELME000198	Phosphopeptide motif which directly interacts with the BRCT (carboxy-terminal) domain of the Breast Cancer Gene BRCA1 with high affinity.	0.000116928
apx_compare.match.9846135110.1	TpMuguga_02g00619, TA14210	ELME000084	GRB2-like Src Homology 2 (SH2) domains binding motif.	0.000478687
apx_compare.match.9846135110.1	TpMuguga_02g00619, TA14210	ELME000237	Calcineurin substrate docking site, leads to the effective dephosphorylation of serine/threonine phosphorylation sites.	0.000136786
apx_compare.match.9846937772.1	TpMuguga_04g02545, TA10815	ELME000183	STAT6 Src Homology 2 (SH2) domain binding motif.	2.25724e-06
apx_compare.match.9847053884.1	TA03640, TpMuguga_03g00268	ELME000094	The RGD motif can be found in many proteins of the extracellular matrix and it is recognized by different members of the integrin family. The structure of the tenth type III module of fibronectin has shown that the RGD motif lies on an exposed flexible lo	0.000236617
apx_compare.match.9847053884.1	TA03640, TpMuguga_03g00268	ELME000351	N-terminal motif that initiates protein degradation by binding to the UBR-box of N-recognins. This N-degron variant comprises N-terminal Arg or Lys as destabilizing residue.	0.000206359
apx_compare.match.9847053884.1	TA03640, TpMuguga_03g00268	ELME000080	Wxxx[FY] motifs present in N-terminal half of Pex5 bind to Pex13 and Pex14 at peroxisomal and glycosomal membranes to facilitate entrance of PTS1 cargo proteins into the organellar lumen.	0.000222625
apx_compare.match.9847053884.1	TA03640, TpMuguga_03g00268	ELME000259	The VxPx motif is located in the cytoplasmatic tails of vesicular cargoes. It allows the interaction with proteins that permit the vesicle budding from the trans-Golgi-network and its posterior transport to the plasma membrane of the cilia	0.000273136
apx_compare.match.9847077584.1	TA06680, TpMuguga_01g00719	ELME000254	SxIP motifs bind to EBH domains.	0.000209646
apx_compare.match.9847077584.1	TA06680, TpMuguga_01g00719	ELME000371	Non-canonical variant of the LIR motif that binds to Atg8 protein family members to mediate processes involved in autophagy.	0.000136861
apx_compare.match.9847218853.1	TA15555, TpMuguga_02g02505	ELME000045	The nuclear receptor box motif (LXXLL) confers binding to nuclear receptors.	0.000262765
apx_compare.match.9847218853.1	TA15555, TpMuguga_02g02505	ELME000145	PxLxP motif is recognized by a subset of MYND domain containing proteins.	0.000649937
apx_compare.match.9847218853.1	TA15555, TpMuguga_02g02505	ELME000020	ITIM (immunoreceptor tyrosine-based inhibitory motif). Phosphorylation of the ITIM motif, found in the cytoplasmic tail of some inhibitory receptors (KIRs) that bind MHC Class I, leads to the recruitment and activation of a protein tyrosine phosphatase.	0.000299241
apx_compare.match.9847218853.1	TA15555, TpMuguga_02g02505	ELME000081	Src-family Src Homology 2 (SH2) domains binding motif.	0.000872937
apx_compare.match.9847218853.1	TA15555, TpMuguga_02g02505	ELME000364	This WDR5-binding motif binds between blades 5 and 6 of the WD40 repeat domain of WDR5, opposite of the Win motif-binding site, to mediate assembly of histone methylation complexes.	0.000146218
apx_compare.match.9847218853.1	TA15555, TpMuguga_02g02505	ELME000193	Some proteins re-exported from the nucleus contain a Leucine-rich nuclear export signal (NES) binding to the CRM1 exportin protein.	0.000762614
apx_compare.match.9846319606.1	TpMuguga_03g00462, TA09495	ELME000237	Calcineurin substrate docking site, leads to the effective dephosphorylation of serine/threonine phosphorylation sites.	0.000136786
apx_compare.match.9846180053.1	TpMuguga_02g00897, TA15720	ELME000190	DPF/W motif binds alpha and beta subunits of AP2 adaptor complex.	0.000119206
apx_compare.match.9846180053.1	TpMuguga_02g00897, TA15720	ELME000351	N-terminal motif that initiates protein degradation by binding to the UBR-box of N-recognins. This N-degron variant comprises N-terminal Arg or Lys as destabilizing residue.	0.000206359
apx_compare.match.9846180053.1	TpMuguga_02g00897, TA15720	ELME000314	RPEL motif, present in proteins in several repeats, mediates binding to the hydrophobic cleft created by subdomains 1 and 3 of G-actin.	6.11605e-06
apx_compare.match.9846180053.1	TpMuguga_02g00897, TA15720	ELME000142	ITSM (immunoreceptor tyrosine-based switch motif). This motif is present in the cytoplasmic region of the CD150 subfamily within the CD2 family and it enables these receptors to bind to and to be regulated by SH2 adaptor molecules, as SH2DIA.	6.09445e-05
apx_compare.match.9846905502.1	TA12295, TpMuguga_02g00281	ELME000045	The nuclear receptor box motif (LXXLL) confers binding to nuclear receptors.	0.000262765
apx_compare.match.9846905502.1	TA12295, TpMuguga_02g00281	ELME000156	This is the motif recognized by those SH3 domains with a non-canonical class II recognition specificity	0.000678138
apx_compare.match.9846905502.1	TA12295, TpMuguga_02g00281	ELME000167	Mad2 binding motif	0.000101063
apx_compare.match.9846905502.1	TA12295, TpMuguga_02g00281	ELME000056	NPF motif interacting with EH domains, usually during regulation of endocytotic processes	5.86028e-05
apx_compare.match.9846905502.1	TA12295, TpMuguga_02g00281	ELME000017	ITAM (immunoreceptor tyrosine-based activatory motif). ITAM consists of partially conserved short sequence of amino acid found in the cytoplasmatic tail of antigen and Fc receptors.	2.42513e-06
apx_compare.match.9846536842.1	TA17955, TpMuguga_03g00726	ELME000231	An RxxL-based motif that binds to the Cdh1 and Cdc20 components of APC/C thereby targeting the protein for destruction in a cell cycle dependent manner	0.000767697
apx_compare.match.9846536842.1	TA17955, TpMuguga_03g00726	ELME000249	TRF1 and TRF2 both bind to another shelterin protein: TIN2. The TRF1-TIN2 interaction was mediated by a short motif in the N-Ter of TIN2. TIN2 connects TRF1 to TRF2; this link contributes to the stabilization of TRF2 on telomeres.	0.000224005
apx_compare.match.9846536842.1	TA17955, TpMuguga_03g00726	ELME000060	Generic motif for N-Myristoylation site.	2.50193e-05
apx_compare.match.9846888942.1	TpMuguga_01g00759, TA06875	ELME000308	In the DOC_AGCK_PIF_2 motif the phosphorylatable serine/threonine residue is replaced by an acidic aspartate or glutamate residue.	3.26727e-06
apx_compare.match.9846888942.1	TpMuguga_01g00759, TA06875	ELME000172	Prophenoloxidase-activating proteinase (PAP) cleavage site ([ILV]-X-X-R-|-[FV]-[GS]-X).	0.000105376
apx_compare.match.9846888942.1	TpMuguga_01g00759, TA06875	ELME000231	An RxxL-based motif that binds to the Cdh1 and Cdc20 components of APC/C thereby targeting the protein for destruction in a cell cycle dependent manner	0.000767697
apx_compare.match.9846888942.1	TpMuguga_01g00759, TA06875	ELME000148	The engrailed homology domain 1 motif is found in homeodomain containing active repressors and other transcription families, and allows for the recruitment of Groucho/TLE corepressors.	7.85798e-05
apx_compare.match.9846888942.1	TpMuguga_01g00759, TA06875	ELME000340	Motif that mediates the interaction between MYND domain of AML1/ETO and co-repressors SMRT and N-CoR.	1.75334e-05
apx_compare.match.9846888942.1	TpMuguga_01g00759, TA06875	ELME000351	N-terminal motif that initiates protein degradation by binding to the UBR-box of N-recognins. This N-degron variant comprises N-terminal Arg or Lys as destabilizing residue.	0.000206359
apx_compare.match.9846888942.1	TpMuguga_01g00759, TA06875	ELME000167	Mad2 binding motif	0.000101063
apx_compare.match.9846370806.1	TA11900, TpMuguga_02g00208	ELME000317	Motif binding to the dorsal surface of eIF4E.	0.000189128
apx_compare.match.9846370806.1	TA11900, TpMuguga_02g00208	ELME000047	Clathrin box motif found on cargo adaptor proteins, it interacts with the beta propeller structure located at the N-terminus of Clathrin heavy chain.	0.000340551
apx_compare.match.9846370806.1	TA11900, TpMuguga_02g00208	ELME000083	SH-PTP2 and phospholipase C-gamma Src Homology 2 (SH2) domains binding motif.	0.000245393
apx_compare.match.9846370806.1	TA11900, TpMuguga_02g00208	ELME000148	The engrailed homology domain 1 motif is found in homeodomain containing active repressors and other transcription families, and allows for the recruitment of Groucho/TLE corepressors.	7.85798e-05
apx_compare.match.9846199854.1	TpMuguga_04g00183, TA07145	ELME000232	Motif conserving the exact sequence KEN that binds to the APC/C subunit Cdh1 causing the protein to be targeted for 26S proteasome mediated degradation.	0.000184312
apx_compare.match.9846199854.1	TpMuguga_04g00183, TA07145	ELME000351	N-terminal motif that initiates protein degradation by binding to the UBR-box of N-recognins. This N-degron variant comprises N-terminal Arg or Lys as destabilizing residue.	0.000206359
apx_compare.match.9846354921.1	TA13935, TpMuguga_02g00575	ELME000351	N-terminal motif that initiates protein degradation by binding to the UBR-box of N-recognins. This N-degron variant comprises N-terminal Arg or Lys as destabilizing residue.	0.000206359
apx_compare.match.9846354921.1	TA13935, TpMuguga_02g00575	ELME000081	Src-family Src Homology 2 (SH2) domains binding motif.	0.000872937
apx_compare.match.9847302953.1	TA04365, TpMuguga_03g02405	ELME000331	Separase cleavage site, best known in sister chromatid separation.	0.000341044
apx_compare.match.9847302953.1	TA04365, TpMuguga_03g02405	ELME000101	Furin (PACE) cleavage site (R-X-[RK]-R-|-X).	0.000508723
apx_compare.match.9847302953.1	TA04365, TpMuguga_03g02405	ELME000278	Monopartite variant of the classical basically charged NLS. C-extended version.	0.000725182
apx_compare.match.9847302953.1	TA04365, TpMuguga_03g02405	ELME000327	Peptide motif binding to the members of the SSB (or SPSB) family (SPRY domain- and SOCS box-containing protein)	7.11177e-07
apx_compare.match.9846751428.1	TA10275, TpMuguga_04g00732	ELME000137	Protein phosphatase 1 catalytic subunit (PP1c) interacting motif binds targeting proteins that dock to the substrate for dephosphorylation. The motif defined is [RK]{0,1}[VI][^P][FW].	0.000830144
apx_compare.match.9846751428.1	TA10275, TpMuguga_04g00732	ELME000047	Clathrin box motif found on cargo adaptor proteins, it interacts with the beta propeller structure located at the N-terminus of Clathrin heavy chain.	0.000340551
apx_compare.match.9846751428.1	TA10275, TpMuguga_04g00732	ELME000278	Monopartite variant of the classical basically charged NLS. C-extended version.	0.000725182
apx_compare.match.9846751428.1	TA10275, TpMuguga_04g00732	ELME000231	An RxxL-based motif that binds to the Cdh1 and Cdc20 components of APC/C thereby targeting the protein for destruction in a cell cycle dependent manner	0.000767697
apx_compare.match.9846751428.1	TA10275, TpMuguga_04g00732	ELME000313	The WH2 motif is of variable length (16-19 amino acids) binding to the hydrophobic cleft formed by actin's subdomains 1 and 3. At the N-terminus it forms an alpha-helix followed by a flexible loop stabilised upon actin binding.	0.000660305
apx_compare.match.9846751428.1	TA10275, TpMuguga_04g00732	ELME000289	The TPxxS phospho-dependent degron binds the FBW7 F box proteins of the SCF (Skp1_Cullin-Fbox) complex.	0.000713833
apx_compare.match.9846751428.1	TA10275, TpMuguga_04g00732	ELME000334	The LATS phosphorylation motif is recognised by the LATS kinases for Ser/Thr phosphorylation. Substrates are often found toward the end of the Hippo signalling pathway.	0.000477646
apx_compare.match.9846751428.1	TA10275, TpMuguga_04g00732	ELME000056	NPF motif interacting with EH domains, usually during regulation of endocytotic processes	5.86028e-05
apx_compare.match.9846751428.1	TA10275, TpMuguga_04g00732	ELME000328	Fxxx[WF] motifs are present in Pex19 and S. cerevisiae Pex5 cytosolic receptors that bind to peroxisomal membrane docking member, Pex14	0.000462812
apx_compare.match.9846751428.1	TA10275, TpMuguga_04g00732	ELME000098	The PxDLS motif interacts with the NAD-dependent repressor CtBP proteins.	0.000117291
apx_compare.match.9846751428.1	TA10275, TpMuguga_04g00732	ELME000355	N-terminal motif that initiates protein degradation by binding to the N-box of N-recognins. This N-degron variant comprises N-terminal a bulky hydrophobic residue as destabilizing residue.	0.000230216
apx_compare.match.9846403116.1	TA12465, TpMuguga_02g00311	ELME000352	N-terminal motif that initiates protein degradation by binding to the UBR-box of N-recognins. This N-degron variant comprises N-terminal Asp or Glu as destabilizing residue.	0.000253708
apx_compare.match.9846093656.1	TpMuguga_02g00541, TA13750	ELME000276	Bipartite variant of the classical basically charged NLS.	0.000258797
apx_compare.match.9846093656.1	TpMuguga_02g00541, TA13750	ELME000156	This is the motif recognized by those SH3 domains with a non-canonical class II recognition specificity	0.000678138
apx_compare.match.9846438871.1	TpMuguga_02g00849, TA15480	ELME000353	N-terminal motif that initiates protein degradation by binding to the UBR-box of N-recognins. This N-degron variant comprises N-terminal Asn or Gln as destabilizing residue.	0.000164535
apx_compare.match.9846438871.1	TpMuguga_02g00849, TA15480	ELME000081	Src-family Src Homology 2 (SH2) domains binding motif.	0.000872937
apx_compare.match.9846438871.1	TpMuguga_02g00849, TA15480	ELME000163	YXXQ motif found in the cytoplasmic region of cytokine receptors that bind STAT3 SH2 domain.	0.000797496
apx_compare.match.9847296253.1	TpMuguga_03g00092, TA04090	ELME000095	This phosphorylation-dependent motif binds to Shc-like and IRS-like PTB domains. The pTyr is positioned within a highly basic-charged anchoring pocket. A hydrophobic residue -5 (compared to pY) increases the affinity of the interaction.	0.000135241
apx_compare.match.9847296253.1	TpMuguga_03g00092, TA04090	ELME000079	Atipical motif for N-glycosylation site. Examples are Human CD69, which is uniquely glycosylated at typical (Asn-X-Ser/Thr) and atypical (Asn-X-Cys) motifs, beta protein C	0.000297299
apx_compare.match.9846935495.1	TpMuguga_03g00079, TA03435	ELME000163	YXXQ motif found in the cytoplasmic region of cytokine receptors that bind STAT3 SH2 domain.	0.000797496
apx_compare.match.9846935495.1	TpMuguga_03g00079, TA03435	ELME000234	MAPK interacting molecules (e.g. MAPKKs, substrates, phosphatases) carry docking motif that help to regulate specific interaction in the MAPK cascade.	3.17831e-05
apx_compare.match.9846935495.1	TpMuguga_03g00079, TA03435	ELME000237	Calcineurin substrate docking site, leads to the effective dephosphorylation of serine/threonine phosphorylation sites.	0.000136786
apx_compare.match.9846071399.1	TpMuguga_04g00141, TA09230	ELME000198	Phosphopeptide motif which directly interacts with the BRCT (carboxy-terminal) domain of the Breast Cancer Gene BRCA1 with high affinity.	0.000116928
apx_compare.match.9846071399.1	TpMuguga_04g00141, TA09230	ELME000351	N-terminal motif that initiates protein degradation by binding to the UBR-box of N-recognins. This N-degron variant comprises N-terminal Arg or Lys as destabilizing residue.	0.000206359
apx_compare.match.9846071399.1	TpMuguga_04g00141, TA09230	ELME000371	Non-canonical variant of the LIR motif that binds to Atg8 protein family members to mediate processes involved in autophagy.	0.000136861
apx_compare.match.9847258453.1	TpMuguga_04g00497, TA08740	ELME000304	The DOC_AGCK_PIF_1 motif contains a phosphorylatable serine/threonine residue that allows fine-tuning of the affinity of the motif for the PIF pocket, with the phosphorylated motif showing a higher affinity.	3.84269e-06
apx_compare.match.9847258453.1	TpMuguga_04g00497, TA08740	ELME000148	The engrailed homology domain 1 motif is found in homeodomain containing active repressors and other transcription families, and allows for the recruitment of Groucho/TLE corepressors.	7.85798e-05
apx_compare.match.9846091467.1	TpMuguga_03g00196, TA03300	ELME000157	PXXDY motif recognized by some SH3 domains	6.68687e-05
apx_compare.match.9846091467.1	TpMuguga_03g00196, TA03300	ELME000313	The WH2 motif is of variable length (16-19 amino acids) binding to the hydrophobic cleft formed by actin's subdomains 1 and 3. At the N-terminus it forms an alpha-helix followed by a flexible loop stabilised upon actin binding.	0.000660305
apx_compare.match.9846091467.1	TpMuguga_03g00196, TA03300	ELME000193	Some proteins re-exported from the nucleus contain a Leucine-rich nuclear export signal (NES) binding to the CRM1 exportin protein.	0.000762614
apx_compare.match.9846091467.1	TpMuguga_03g00196, TA03300	ELME000045	The nuclear receptor box motif (LXXLL) confers binding to nuclear receptors.	0.000262765
apx_compare.match.9846091467.1	TpMuguga_03g00196, TA03300	ELME000355	N-terminal motif that initiates protein degradation by binding to the N-box of N-recognins. This N-degron variant comprises N-terminal a bulky hydrophobic residue as destabilizing residue.	0.000230216
apx_compare.match.9846091467.1	TpMuguga_03g00196, TA03300	ELME000163	YXXQ motif found in the cytoplasmic region of cytokine receptors that bind STAT3 SH2 domain.	0.000797496
apx_compare.match.9846254371.1	TpMuguga_04g00076, TA07565	ELME000122	These phosphorylation-independent motifs bind to Dab-like PTB domains. Binding is not driven by contacts at the 0 or FY position, but instead is dependent upon the large number of hydrophobic and hydrogen bond contacts between motif and domain.	0.000310821
apx_compare.match.9846254371.1	TpMuguga_04g00076, TA07565	ELME000269	The DSGxxS phospho-dependent degron binds the F box protein of the SCF-betaTrCP1 complex. The degron is found in various proteins that function in regulation of cell state.	0.000126395
apx_compare.match.9847112718.1	TA20790, TpMuguga_01g00431	ELME000124	FxDxF motif responsible for the binding of accessory endocytic proteins to the appendage of the alpha-subunit of adaptor protein complex AP-2	1.69022e-05
apx_compare.match.9847112718.1	TA20790, TpMuguga_01g00431	ELME000007	Interacts with the Retinoblastoma protein	0.000135036
apx_compare.match.9846439907.1	TpMuguga_04g02215, TA08695	ELME000292	The TPxxE phospho-dependent degron binds the FBW7 F box proteins of the SCF (Skp1_Cullin-Fbox) complex.	0.000388223
apx_compare.match.9846439907.1	TpMuguga_04g02215, TA08695	ELME000145	PxLxP motif is recognized by a subset of MYND domain containing proteins.	0.000649937
apx_compare.match.9847233694.1	TA19070, TpMuguga_01g00143	ELME000157	PXXDY motif recognized by some SH3 domains	6.68687e-05
apx_compare.match.9847233694.1	TA19070, TpMuguga_01g00143	ELME000098	The PxDLS motif interacts with the NAD-dependent repressor CtBP proteins.	0.000117291
apx_compare.match.9847233694.1	TA19070, TpMuguga_01g00143	ELME000020	ITIM (immunoreceptor tyrosine-based inhibitory motif). Phosphorylation of the ITIM motif, found in the cytoplasmic tail of some inhibitory receptors (KIRs) that bind MHC Class I, leads to the recruitment and activation of a protein tyrosine phosphatase.	0.000299241
apx_compare.match.9847090962.1	TpMuguga_04g00013, TA17120	ELME000020	ITIM (immunoreceptor tyrosine-based inhibitory motif). Phosphorylation of the ITIM motif, found in the cytoplasmic tail of some inhibitory receptors (KIRs) that bind MHC Class I, leads to the recruitment and activation of a protein tyrosine phosphatase.	0.000299241
apx_compare.match.9847090962.1	TpMuguga_04g00013, TA17120	ELME000083	SH-PTP2 and phospholipase C-gamma Src Homology 2 (SH2) domains binding motif.	0.000245393
apx_compare.match.9847090962.1	TpMuguga_04g00013, TA17120	ELME000137	Protein phosphatase 1 catalytic subunit (PP1c) interacting motif binds targeting proteins that dock to the substrate for dephosphorylation. The motif defined is [RK]{0,1}[VI][^P][FW].	0.000830144
apx_compare.match.9847090962.1	TpMuguga_04g00013, TA17120	ELME000118	Minor TRAF2-binding consensus motif. Members of the tumor necrosis factor receptor (TNFR) superfamily initiate intracellular signaling by recruiting the C-domain of the TNFR-associated factors (TRAFs) through their cytoplasmic tails.	0.00026668
apx_compare.match.9847090962.1	TpMuguga_04g00013, TA17120	ELME000353	N-terminal motif that initiates protein degradation by binding to the UBR-box of N-recognins. This N-degron variant comprises N-terminal Asn or Gln as destabilizing residue.	0.000164535
apx_compare.match.9847090962.1	TpMuguga_04g00013, TA17120	ELME000081	Src-family Src Homology 2 (SH2) domains binding motif.	0.000872937
apx_compare.match.9847090962.1	TpMuguga_04g00013, TA17120	ELME000084	GRB2-like Src Homology 2 (SH2) domains binding motif.	0.000478687
apx_compare.match.9847090962.1	TpMuguga_04g00013, TA17120	ELME000278	Monopartite variant of the classical basically charged NLS. C-extended version.	0.000725182
apx_compare.match.9847090962.1	TpMuguga_04g00013, TA17120	ELME000240	The USP7 NTD domain binding motif variant based on the EBV EBNA1 interaction.	0.000716871
apx_compare.match.9847090962.1	TpMuguga_04g00013, TA17120	ELME000163	YXXQ motif found in the cytoplasmic region of cytokine receptors that bind STAT3 SH2 domain.	0.000797496
apx_compare.match.9846403269.1	TpMuguga_03g00318, TA03910	ELME000080	Wxxx[FY] motifs present in N-terminal half of Pex5 bind to Pex13 and Pex14 at peroxisomal and glycosomal membranes to facilitate entrance of PTS1 cargo proteins into the organellar lumen.	0.000222625
apx_compare.match.9846403269.1	TpMuguga_03g00318, TA03910	ELME000355	N-terminal motif that initiates protein degradation by binding to the N-box of N-recognins. This N-degron variant comprises N-terminal a bulky hydrophobic residue as destabilizing residue.	0.000230216
apx_compare.match.9846893274.1	TpMuguga_04g00915, TA09975	ELME000020	ITIM (immunoreceptor tyrosine-based inhibitory motif). Phosphorylation of the ITIM motif, found in the cytoplasmic tail of some inhibitory receptors (KIRs) that bind MHC Class I, leads to the recruitment and activation of a protein tyrosine phosphatase.	0.000299241
apx_compare.match.9846893274.1	TpMuguga_04g00915, TA09975	ELME000004	PPLP is the motif recognized by WW domains of Group II	6.12871e-05
apx_compare.match.9846893274.1	TpMuguga_04g00915, TA09975	ELME000057	Proline-rich motif binding to signal transduction class I EVH1 domains.	0.000123675
apx_compare.match.9846893274.1	TpMuguga_04g00915, TA09975	ELME000198	Phosphopeptide motif which directly interacts with the BRCT (carboxy-terminal) domain of the Breast Cancer Gene BRCA1 with high affinity.	0.000116928
apx_compare.match.9846893274.1	TpMuguga_04g00915, TA09975	ELME000328	Fxxx[WF] motifs are present in Pex19 and S. cerevisiae Pex5 cytosolic receptors that bind to peroxisomal membrane docking member, Pex14	0.000462812
apx_compare.match.9846893274.1	TpMuguga_04g00915, TA09975	ELME000084	GRB2-like Src Homology 2 (SH2) domains binding motif.	0.000478687
apx_compare.match.9846893274.1	TpMuguga_04g00915, TA09975	ELME000287	These IBMs are found at the N-terminal regions of caspase subunits where they mediate the inhibition of activated caspases by binding to conserved surface grooves on type III BIR domains of Inhibitor of Apoptosis Proteins (IAPs).	0.000351121
apx_compare.match.9846893274.1	TpMuguga_04g00915, TA09975	ELME000163	YXXQ motif found in the cytoplasmic region of cytokine receptors that bind STAT3 SH2 domain.	0.000797496
apx_compare.match.9846688784.1	TA04450, TpMuguga_03g00419	ELME000300	SPAK/OSR1 kinase binding motif acts as a docking site which aids the interaction with their binding partners including the upstream activators and the phosphorylated substrates.	7.67826e-05
apx_compare.match.9846688784.1	TA04450, TpMuguga_03g00419	ELME000301	The LxxLFD motif binds in a deep groove between pocket A and pocket B of the Retinoblastoma protein	2.47481e-05
apx_compare.match.9846688784.1	TA04450, TpMuguga_03g00419	ELME000269	The DSGxxS phospho-dependent degron binds the F box protein of the SCF-betaTrCP1 complex. The degron is found in various proteins that function in regulation of cell state.	0.000126395
apx_compare.match.9846688784.1	TA04450, TpMuguga_03g00419	ELME000326	The F and H motif describes a 10-13-mer peptide sequence determined by a highly conserved phenylalanine and histidine residue surrounded by hydrophobic amino acids. A complex of ASH and RhoGAP-like domain binds this motif within a hydrophobic pocket.	9.77241e-06
apx_compare.match.9847051555.1	TpMuguga_02g00703, TA14665	ELME000058	Proline-rich motif binding to signal transduction class II EVH1 domains.	0.000163247
apx_compare.match.9847051555.1	TpMuguga_02g00703, TA14665	ELME000124	FxDxF motif responsible for the binding of accessory endocytic proteins to the appendage of the alpha-subunit of adaptor protein complex AP-2	1.69022e-05
apx_compare.match.9847051555.1	TpMuguga_02g00703, TA14665	ELME000135	WW domain of group III binding motif	0.000567323
apx_compare.match.9847051555.1	TpMuguga_02g00703, TA14665	ELME000160	Motif for attachment of a mannosyl residue to a tryptophan	4.69225e-05
apx_compare.match.9847051555.1	TpMuguga_02g00703, TA14665	ELME000234	MAPK interacting molecules (e.g. MAPKKs, substrates, phosphatases) carry docking motif that help to regulate specific interaction in the MAPK cascade.	3.17831e-05
apx_compare.match.9846237095.1	TpMuguga_04g02515, TA08445	ELME000135	WW domain of group III binding motif	0.000567323
apx_compare.match.9846237095.1	TpMuguga_04g02515, TA08445	ELME000351	N-terminal motif that initiates protein degradation by binding to the UBR-box of N-recognins. This N-degron variant comprises N-terminal Arg or Lys as destabilizing residue.	0.000206359
apx_compare.match.9846237095.1	TpMuguga_04g02515, TA08445	ELME000048	Mode 1 interacting phospho-motif for 14-3-3 proteins with key conservation RxxSxP.	0.000807719
apx_compare.match.9846793145.1	TpMuguga_02g00771, TA14985	ELME000316	NGR motif is present in proteins of extracellular matrix which upon deamidation forms a biologically active isoDGR motif that binds to various members of integrin family.	0.000159725
apx_compare.match.9846793145.1	TpMuguga_02g00771, TA14985	ELME000056	NPF motif interacting with EH domains, usually during regulation of endocytotic processes	5.86028e-05
apx_compare.match.9846793145.1	TpMuguga_02g00771, TA14985	ELME000237	Calcineurin substrate docking site, leads to the effective dephosphorylation of serine/threonine phosphorylation sites.	0.000136786
apx_compare.match.9847304703.1	TA07825, TpMuguga_04g00317	ELME000020	ITIM (immunoreceptor tyrosine-based inhibitory motif). Phosphorylation of the ITIM motif, found in the cytoplasmic tail of some inhibitory receptors (KIRs) that bind MHC Class I, leads to the recruitment and activation of a protein tyrosine phosphatase.	0.000299241
apx_compare.match.9846841832.1	TA17695, TpMuguga_03g00678	ELME000352	N-terminal motif that initiates protein degradation by binding to the UBR-box of N-recognins. This N-degron variant comprises N-terminal Asp or Glu as destabilizing residue.	0.000253708
apx_compare.match.9847086610.1	TA02710, TpMuguga_03g00009	ELME000352	N-terminal motif that initiates protein degradation by binding to the UBR-box of N-recognins. This N-degron variant comprises N-terminal Asp or Glu as destabilizing residue.	0.000253708
apx_compare.match.9847086610.1	TA02710, TpMuguga_03g00009	ELME000364	This WDR5-binding motif binds between blades 5 and 6 of the WD40 repeat domain of WDR5, opposite of the Win motif-binding site, to mediate assembly of histone methylation complexes.	0.000146218
apx_compare.match.9847086610.1	TA02710, TpMuguga_03g00009	ELME000020	ITIM (immunoreceptor tyrosine-based inhibitory motif). Phosphorylation of the ITIM motif, found in the cytoplasmic tail of some inhibitory receptors (KIRs) that bind MHC Class I, leads to the recruitment and activation of a protein tyrosine phosphatase.	0.000299241
apx_compare.match.9846591510.1	TA05860, TpMuguga_01g02635	ELME000137	Protein phosphatase 1 catalytic subunit (PP1c) interacting motif binds targeting proteins that dock to the substrate for dephosphorylation. The motif defined is [RK]{0,1}[VI][^P][FW].	0.000830144
apx_compare.match.9846591510.1	TA05860, TpMuguga_01g02635	ELME000020	ITIM (immunoreceptor tyrosine-based inhibitory motif). Phosphorylation of the ITIM motif, found in the cytoplasmic tail of some inhibitory receptors (KIRs) that bind MHC Class I, leads to the recruitment and activation of a protein tyrosine phosphatase.	0.000299241
apx_compare.match.9846591510.1	TA05860, TpMuguga_01g02635	ELME000317	Motif binding to the dorsal surface of eIF4E.	0.000189128
apx_compare.match.9846591510.1	TA05860, TpMuguga_01g02635	ELME000231	An RxxL-based motif that binds to the Cdh1 and Cdc20 components of APC/C thereby targeting the protein for destruction in a cell cycle dependent manner	0.000767697
apx_compare.match.9846591510.1	TA05860, TpMuguga_01g02635	ELME000320	DOC_PIKK_1 motif is located in the C terminus of Nbs1 and its homologues and interacts with PIKK family members.	3.12857e-05
apx_compare.match.9846591510.1	TA05860, TpMuguga_01g02635	ELME000047	Clathrin box motif found on cargo adaptor proteins, it interacts with the beta propeller structure located at the N-terminus of Clathrin heavy chain.	0.000340551
apx_compare.match.9846591510.1	TA05860, TpMuguga_01g02635	ELME000095	This phosphorylation-dependent motif binds to Shc-like and IRS-like PTB domains. The pTyr is positioned within a highly basic-charged anchoring pocket. A hydrophobic residue -5 (compared to pY) increases the affinity of the interaction.	0.000135241
apx_compare.match.9846591510.1	TA05860, TpMuguga_01g02635	ELME000122	These phosphorylation-independent motifs bind to Dab-like PTB domains. Binding is not driven by contacts at the 0 or FY position, but instead is dependent upon the large number of hydrophobic and hydrogen bond contacts between motif and domain.	0.000310821
apx_compare.match.9846591510.1	TA05860, TpMuguga_01g02635	ELME000097	The Tankyrase binding motif interacts with the ankyrin repeat domain region in Tankyrase-1 and Tankyrase-2 to facilitate the PARsylation of the target proteins.	0.000353789
apx_compare.match.9846591510.1	TA05860, TpMuguga_01g02635	ELME000080	Wxxx[FY] motifs present in N-terminal half of Pex5 bind to Pex13 and Pex14 at peroxisomal and glycosomal membranes to facilitate entrance of PTS1 cargo proteins into the organellar lumen.	0.000222625
apx_compare.match.9846832495.1	TA03615, TpMuguga_03g00263	ELME000137	Protein phosphatase 1 catalytic subunit (PP1c) interacting motif binds targeting proteins that dock to the substrate for dephosphorylation. The motif defined is [RK]{0,1}[VI][^P][FW].	0.000830144
apx_compare.match.9846832495.1	TA03615, TpMuguga_03g00263	ELME000007	Interacts with the Retinoblastoma protein	0.000135036
apx_compare.match.9846832495.1	TA03615, TpMuguga_03g00263	ELME000020	ITIM (immunoreceptor tyrosine-based inhibitory motif). Phosphorylation of the ITIM motif, found in the cytoplasmic tail of some inhibitory receptors (KIRs) that bind MHC Class I, leads to the recruitment and activation of a protein tyrosine phosphatase.	0.000299241
apx_compare.match.9846832495.1	TA03615, TpMuguga_03g00263	ELME000317	Motif binding to the dorsal surface of eIF4E.	0.000189128
apx_compare.match.9846832495.1	TA03615, TpMuguga_03g00263	ELME000047	Clathrin box motif found on cargo adaptor proteins, it interacts with the beta propeller structure located at the N-terminus of Clathrin heavy chain.	0.000340551
apx_compare.match.9846832495.1	TA03615, TpMuguga_03g00263	ELME000083	SH-PTP2 and phospholipase C-gamma Src Homology 2 (SH2) domains binding motif.	0.000245393
apx_compare.match.9846832495.1	TA03615, TpMuguga_03g00263	ELME000328	Fxxx[WF] motifs are present in Pex19 and S. cerevisiae Pex5 cytosolic receptors that bind to peroxisomal membrane docking member, Pex14	0.000462812
apx_compare.match.9846832495.1	TA03615, TpMuguga_03g00263	ELME000084	GRB2-like Src Homology 2 (SH2) domains binding motif.	0.000478687
apx_compare.match.9846832495.1	TA03615, TpMuguga_03g00263	ELME000081	Src-family Src Homology 2 (SH2) domains binding motif.	0.000872937
apx_compare.match.9846832495.1	TA03615, TpMuguga_03g00263	ELME000351	N-terminal motif that initiates protein degradation by binding to the UBR-box of N-recognins. This N-degron variant comprises N-terminal Arg or Lys as destabilizing residue.	0.000206359
apx_compare.match.9846832495.1	TA03615, TpMuguga_03g00263	ELME000163	YXXQ motif found in the cytoplasmic region of cytokine receptors that bind STAT3 SH2 domain.	0.000797496
apx_compare.match.9846256625.1	TpMuguga_04g00681, TA10510	ELME000301	The LxxLFD motif binds in a deep groove between pocket A and pocket B of the Retinoblastoma protein	2.47481e-05
apx_compare.match.9846256625.1	TpMuguga_04g00681, TA10510	ELME000352	N-terminal motif that initiates protein degradation by binding to the UBR-box of N-recognins. This N-degron variant comprises N-terminal Asp or Glu as destabilizing residue.	0.000253708
apx_compare.match.9846054447.1	TpMuguga_01g00132, TA19025	ELME000328	Fxxx[WF] motifs are present in Pex19 and S. cerevisiae Pex5 cytosolic receptors that bind to peroxisomal membrane docking member, Pex14	0.000462812
apx_compare.match.9846054447.1	TpMuguga_01g00132, TA19025	ELME000124	FxDxF motif responsible for the binding of accessory endocytic proteins to the appendage of the alpha-subunit of adaptor protein complex AP-2	1.69022e-05
apx_compare.match.9846054447.1	TpMuguga_01g00132, TA19025	ELME000020	ITIM (immunoreceptor tyrosine-based inhibitory motif). Phosphorylation of the ITIM motif, found in the cytoplasmic tail of some inhibitory receptors (KIRs) that bind MHC Class I, leads to the recruitment and activation of a protein tyrosine phosphatase.	0.000299241
apx_compare.match.9846717844.1	TpMuguga_04g02535, TA08325	ELME000198	Phosphopeptide motif which directly interacts with the BRCT (carboxy-terminal) domain of the Breast Cancer Gene BRCA1 with high affinity.	0.000116928
apx_compare.match.9846717844.1	TpMuguga_04g02535, TA08325	ELME000193	Some proteins re-exported from the nucleus contain a Leucine-rich nuclear export signal (NES) binding to the CRM1 exportin protein.	0.000762614
apx_compare.match.9846717844.1	TpMuguga_04g02535, TA08325	ELME000340	Motif that mediates the interaction between MYND domain of AML1/ETO and co-repressors SMRT and N-CoR.	1.75334e-05
apx_compare.match.9846717844.1	TpMuguga_04g02535, TA08325	ELME000355	N-terminal motif that initiates protein degradation by binding to the N-box of N-recognins. This N-degron variant comprises N-terminal a bulky hydrophobic residue as destabilizing residue.	0.000230216
apx_compare.match.9847122635.1	TpMuguga_01g00172, TA19245	ELME000083	SH-PTP2 and phospholipase C-gamma Src Homology 2 (SH2) domains binding motif.	0.000245393
apx_compare.match.9847122635.1	TpMuguga_01g00172, TA19245	ELME000081	Src-family Src Homology 2 (SH2) domains binding motif.	0.000872937
apx_compare.match.9846655929.1	TpMuguga_03g00057, TA02505	ELME000351	N-terminal motif that initiates protein degradation by binding to the UBR-box of N-recognins. This N-degron variant comprises N-terminal Arg or Lys as destabilizing residue.	0.000206359
apx_compare.match.9846655929.1	TpMuguga_03g00057, TA02505	ELME000328	Fxxx[WF] motifs are present in Pex19 and S. cerevisiae Pex5 cytosolic receptors that bind to peroxisomal membrane docking member, Pex14	0.000462812
apx_compare.match.9846655929.1	TpMuguga_03g00057, TA02505	ELME000084	GRB2-like Src Homology 2 (SH2) domains binding motif.	0.000478687
apx_compare.match.9846588253.1	TpMuguga_01g02720, TA05735	ELME000302	The DHxY Host Cell Factor-1 binding motif (HBM) interacts with the N-terminal kelch propeller domain of the cell cycle regulator HCF-1	5.07386e-05
apx_compare.match.9846588253.1	TpMuguga_01g02720, TA05735	ELME000304	The DOC_AGCK_PIF_1 motif contains a phosphorylatable serine/threonine residue that allows fine-tuning of the affinity of the motif for the PIF pocket, with the phosphorylated motif showing a higher affinity.	3.84269e-06
apx_compare.match.9846588253.1	TpMuguga_01g02720, TA05735	ELME000020	ITIM (immunoreceptor tyrosine-based inhibitory motif). Phosphorylation of the ITIM motif, found in the cytoplasmic tail of some inhibitory receptors (KIRs) that bind MHC Class I, leads to the recruitment and activation of a protein tyrosine phosphatase.	0.000299241
apx_compare.match.9846588253.1	TpMuguga_01g02720, TA05735	ELME000011	ER retention and retrieving signal found at the C-terminus of type I ER membrane proteins (cytoplasmic in this topology). Di-Lysine signal is responsible for COPI-mediated retrieval from post-ER compartments.	2.67747e-05
apx_compare.match.9846513912.1	TA03950, TpMuguga_03g00328	ELME000137	Protein phosphatase 1 catalytic subunit (PP1c) interacting motif binds targeting proteins that dock to the substrate for dephosphorylation. The motif defined is [RK]{0,1}[VI][^P][FW].	0.000830144
apx_compare.match.9846513912.1	TA03950, TpMuguga_03g00328	ELME000020	ITIM (immunoreceptor tyrosine-based inhibitory motif). Phosphorylation of the ITIM motif, found in the cytoplasmic tail of some inhibitory receptors (KIRs) that bind MHC Class I, leads to the recruitment and activation of a protein tyrosine phosphatase.	0.000299241
apx_compare.match.9846513912.1	TA03950, TpMuguga_03g00328	ELME000355	N-terminal motif that initiates protein degradation by binding to the N-box of N-recognins. This N-degron variant comprises N-terminal a bulky hydrophobic residue as destabilizing residue.	0.000230216
apx_compare.match.9846829103.1	TA19275, TpMuguga_01g00178	ELME000137	Protein phosphatase 1 catalytic subunit (PP1c) interacting motif binds targeting proteins that dock to the substrate for dephosphorylation. The motif defined is [RK]{0,1}[VI][^P][FW].	0.000830144
apx_compare.match.9846829103.1	TA19275, TpMuguga_01g00178	ELME000276	Bipartite variant of the classical basically charged NLS.	0.000258797
apx_compare.match.9846829103.1	TA19275, TpMuguga_01g00178	ELME000289	The TPxxS phospho-dependent degron binds the FBW7 F box proteins of the SCF (Skp1_Cullin-Fbox) complex.	0.000713833
apx_compare.match.9846829103.1	TA19275, TpMuguga_01g00178	ELME000083	SH-PTP2 and phospholipase C-gamma Src Homology 2 (SH2) domains binding motif.	0.000245393
apx_compare.match.9846829103.1	TA19275, TpMuguga_01g00178	ELME000135	WW domain of group III binding motif	0.000567323
apx_compare.match.9846829103.1	TA19275, TpMuguga_01g00178	ELME000364	This WDR5-binding motif binds between blades 5 and 6 of the WD40 repeat domain of WDR5, opposite of the Win motif-binding site, to mediate assembly of histone methylation complexes.	0.000146218
apx_compare.match.9846829103.1	TA19275, TpMuguga_01g00178	ELME000270	Monopartite variant of the classical basically charged NLS. Strong core version.	0.000234485
apx_compare.match.9846829103.1	TA19275, TpMuguga_01g00178	ELME000353	N-terminal motif that initiates protein degradation by binding to the UBR-box of N-recognins. This N-degron variant comprises N-terminal Asn or Gln as destabilizing residue.	0.000164535
apx_compare.match.9846829103.1	TA19275, TpMuguga_01g00178	ELME000081	Src-family Src Homology 2 (SH2) domains binding motif.	0.000872937
apx_compare.match.9846829103.1	TA19275, TpMuguga_01g00178	ELME000101	Furin (PACE) cleavage site (R-X-[RK]-R-|-X).	0.000508723
apx_compare.match.9846829103.1	TA19275, TpMuguga_01g00178	ELME000278	Monopartite variant of the classical basically charged NLS. C-extended version.	0.000725182
apx_compare.match.9846829103.1	TA19275, TpMuguga_01g00178	ELME000328	Fxxx[WF] motifs are present in Pex19 and S. cerevisiae Pex5 cytosolic receptors that bind to peroxisomal membrane docking member, Pex14	0.000462812
apx_compare.match.9846829103.1	TA19275, TpMuguga_01g00178	ELME000084	GRB2-like Src Homology 2 (SH2) domains binding motif.	0.000478687
apx_compare.match.9846319849.1	TpMuguga_01g00047, TA19820	ELME000193	Some proteins re-exported from the nucleus contain a Leucine-rich nuclear export signal (NES) binding to the CRM1 exportin protein.	0.000762614
apx_compare.match.9846319849.1	TpMuguga_01g00047, TA19820	ELME000313	The WH2 motif is of variable length (16-19 amino acids) binding to the hydrophobic cleft formed by actin's subdomains 1 and 3. At the N-terminus it forms an alpha-helix followed by a flexible loop stabilised upon actin binding.	0.000660305
apx_compare.match.9846086416.1	TA16045, TpMuguga_03g00003	ELME000020	ITIM (immunoreceptor tyrosine-based inhibitory motif). Phosphorylation of the ITIM motif, found in the cytoplasmic tail of some inhibitory receptors (KIRs) that bind MHC Class I, leads to the recruitment and activation of a protein tyrosine phosphatase.	0.000299241
apx_compare.match.9846086416.1	TA16045, TpMuguga_03g00003	ELME000317	Motif binding to the dorsal surface of eIF4E.	0.000189128
apx_compare.match.9846086416.1	TA16045, TpMuguga_03g00003	ELME000328	Fxxx[WF] motifs are present in Pex19 and S. cerevisiae Pex5 cytosolic receptors that bind to peroxisomal membrane docking member, Pex14	0.000462812
apx_compare.match.9846086416.1	TA16045, TpMuguga_03g00003	ELME000098	The PxDLS motif interacts with the NAD-dependent repressor CtBP proteins.	0.000117291
apx_compare.match.9846086416.1	TA16045, TpMuguga_03g00003	ELME000081	Src-family Src Homology 2 (SH2) domains binding motif.	0.000872937
apx_compare.match.9846086416.1	TA16045, TpMuguga_03g00003	ELME000163	YXXQ motif found in the cytoplasmic region of cytokine receptors that bind STAT3 SH2 domain.	0.000797496
apx_compare.match.9846712298.1	TA03670, TpMuguga_03g00272	ELME000047	Clathrin box motif found on cargo adaptor proteins, it interacts with the beta propeller structure located at the N-terminus of Clathrin heavy chain.	0.000340551
apx_compare.match.9846712298.1	TA03670, TpMuguga_03g00272	ELME000353	N-terminal motif that initiates protein degradation by binding to the UBR-box of N-recognins. This N-degron variant comprises N-terminal Asn or Gln as destabilizing residue.	0.000164535
apx_compare.match.9846712298.1	TA03670, TpMuguga_03g00272	ELME000270	Monopartite variant of the classical basically charged NLS. Strong core version.	0.000234485
apx_compare.match.9846712298.1	TA03670, TpMuguga_03g00272	ELME000163	YXXQ motif found in the cytoplasmic region of cytokine receptors that bind STAT3 SH2 domain.	0.000797496
apx_compare.match.9846554201.1	TpMuguga_04g02140, TA09245	ELME000045	The nuclear receptor box motif (LXXLL) confers binding to nuclear receptors.	0.000262765
apx_compare.match.9846554201.1	TpMuguga_04g02140, TA09245	ELME000355	N-terminal motif that initiates protein degradation by binding to the N-box of N-recognins. This N-degron variant comprises N-terminal a bulky hydrophobic residue as destabilizing residue.	0.000230216
apx_compare.match.9846949457.1	TpMuguga_01g00479, TA20640	ELME000289	The TPxxS phospho-dependent degron binds the FBW7 F box proteins of the SCF (Skp1_Cullin-Fbox) complex.	0.000713833
apx_compare.match.9846949457.1	TpMuguga_01g00479, TA20640	ELME000269	The DSGxxS phospho-dependent degron binds the F box protein of the SCF-betaTrCP1 complex. The degron is found in various proteins that function in regulation of cell state.	0.000126395
apx_compare.match.9846949457.1	TpMuguga_01g00479, TA20640	ELME000079	Atipical motif for N-glycosylation site. Examples are Human CD69, which is uniquely glycosylated at typical (Asn-X-Ser/Thr) and atypical (Asn-X-Cys) motifs, beta protein C	0.000297299
apx_compare.match.9847129583.1	TpMuguga_02g00667, TA14455	ELME000198	Phosphopeptide motif which directly interacts with the BRCT (carboxy-terminal) domain of the Breast Cancer Gene BRCA1 with high affinity.	0.000116928
apx_compare.match.9847129583.1	TpMuguga_02g00667, TA14455	ELME000320	DOC_PIKK_1 motif is located in the C terminus of Nbs1 and its homologues and interacts with PIKK family members.	3.12857e-05
apx_compare.match.9847129583.1	TpMuguga_02g00667, TA14455	ELME000007	Interacts with the Retinoblastoma protein	0.000135036
apx_compare.match.9846882229.1	TA16980, TpMuguga_01g01042	ELME000162	Site for attachment of a fucose residue to a serine.	4.61694e-05
apx_compare.match.9847089427.1	TpMuguga_04g00116, TA09140	ELME000137	Protein phosphatase 1 catalytic subunit (PP1c) interacting motif binds targeting proteins that dock to the substrate for dephosphorylation. The motif defined is [RK]{0,1}[VI][^P][FW].	0.000830144
apx_compare.match.9847089427.1	TpMuguga_04g00116, TA09140	ELME000095	This phosphorylation-dependent motif binds to Shc-like and IRS-like PTB domains. The pTyr is positioned within a highly basic-charged anchoring pocket. A hydrophobic residue -5 (compared to pY) increases the affinity of the interaction.	0.000135241
apx_compare.match.9847089427.1	TpMuguga_04g00116, TA09140	ELME000122	These phosphorylation-independent motifs bind to Dab-like PTB domains. Binding is not driven by contacts at the 0 or FY position, but instead is dependent upon the large number of hydrophobic and hydrogen bond contacts between motif and domain.	0.000310821
apx_compare.match.9847089427.1	TpMuguga_04g00116, TA09140	ELME000020	ITIM (immunoreceptor tyrosine-based inhibitory motif). Phosphorylation of the ITIM motif, found in the cytoplasmic tail of some inhibitory receptors (KIRs) that bind MHC Class I, leads to the recruitment and activation of a protein tyrosine phosphatase.	0.000299241
apx_compare.match.9847089427.1	TpMuguga_04g00116, TA09140	ELME000351	N-terminal motif that initiates protein degradation by binding to the UBR-box of N-recognins. This N-degron variant comprises N-terminal Arg or Lys as destabilizing residue.	0.000206359
apx_compare.match.9847089427.1	TpMuguga_04g00116, TA09140	ELME000328	Fxxx[WF] motifs are present in Pex19 and S. cerevisiae Pex5 cytosolic receptors that bind to peroxisomal membrane docking member, Pex14	0.000462812
apx_compare.match.9847089427.1	TpMuguga_04g00116, TA09140	ELME000084	GRB2-like Src Homology 2 (SH2) domains binding motif.	0.000478687
apx_compare.match.9847295622.1	TpMuguga_03g00041, TA02575	ELME000046	The corepressor nuclear receptor box motif confers binding to nuclear receptors.	1.02718e-06
apx_compare.match.9847284758.1	TA03310, TpMuguga_03g02545	ELME000304	The DOC_AGCK_PIF_1 motif contains a phosphorylatable serine/threonine residue that allows fine-tuning of the affinity of the motif for the PIF pocket, with the phosphorylated motif showing a higher affinity.	3.84269e-06
apx_compare.match.9847284758.1	TA03310, TpMuguga_03g02545	ELME000141	Ligand to interface formed by dimerisation of two chromoshadow domains in HP1 proteins.	3.37814e-05
apx_compare.match.9847196816.1	TpMuguga_02g00213, TA11915	ELME000317	Motif binding to the dorsal surface of eIF4E.	0.000189128
apx_compare.match.9847196816.1	TpMuguga_02g00213, TA11915	ELME000083	SH-PTP2 and phospholipase C-gamma Src Homology 2 (SH2) domains binding motif.	0.000245393
apx_compare.match.9847196816.1	TpMuguga_02g00213, TA11915	ELME000122	These phosphorylation-independent motifs bind to Dab-like PTB domains. Binding is not driven by contacts at the 0 or FY position, but instead is dependent upon the large number of hydrophobic and hydrogen bond contacts between motif and domain.	0.000310821
apx_compare.match.9847196816.1	TpMuguga_02g00213, TA11915	ELME000020	ITIM (immunoreceptor tyrosine-based inhibitory motif). Phosphorylation of the ITIM motif, found in the cytoplasmic tail of some inhibitory receptors (KIRs) that bind MHC Class I, leads to the recruitment and activation of a protein tyrosine phosphatase.	0.000299241
apx_compare.match.9847196816.1	TpMuguga_02g00213, TA11915	ELME000328	Fxxx[WF] motifs are present in Pex19 and S. cerevisiae Pex5 cytosolic receptors that bind to peroxisomal membrane docking member, Pex14	0.000462812
apx_compare.match.9846987503.1	TpMuguga_01g01011, TA16820	ELME000020	ITIM (immunoreceptor tyrosine-based inhibitory motif). Phosphorylation of the ITIM motif, found in the cytoplasmic tail of some inhibitory receptors (KIRs) that bind MHC Class I, leads to the recruitment and activation of a protein tyrosine phosphatase.	0.000299241
apx_compare.match.9846987503.1	TpMuguga_01g01011, TA16820	ELME000317	Motif binding to the dorsal surface of eIF4E.	0.000189128
apx_compare.match.9846987503.1	TpMuguga_01g01011, TA16820	ELME000122	These phosphorylation-independent motifs bind to Dab-like PTB domains. Binding is not driven by contacts at the 0 or FY position, but instead is dependent upon the large number of hydrophobic and hydrogen bond contacts between motif and domain.	0.000310821
apx_compare.match.9846987503.1	TpMuguga_01g01011, TA16820	ELME000083	SH-PTP2 and phospholipase C-gamma Src Homology 2 (SH2) domains binding motif.	0.000245393
apx_compare.match.9846987503.1	TpMuguga_01g01011, TA16820	ELME000045	The nuclear receptor box motif (LXXLL) confers binding to nuclear receptors.	0.000262765
apx_compare.match.9846987503.1	TpMuguga_01g01011, TA16820	ELME000124	FxDxF motif responsible for the binding of accessory endocytic proteins to the appendage of the alpha-subunit of adaptor protein complex AP-2	1.69022e-05
apx_compare.match.9846987503.1	TpMuguga_01g01011, TA16820	ELME000353	N-terminal motif that initiates protein degradation by binding to the UBR-box of N-recognins. This N-degron variant comprises N-terminal Asn or Gln as destabilizing residue.	0.000164535
apx_compare.match.9846987503.1	TpMuguga_01g01011, TA16820	ELME000364	This WDR5-binding motif binds between blades 5 and 6 of the WD40 repeat domain of WDR5, opposite of the Win motif-binding site, to mediate assembly of histone methylation complexes.	0.000146218
apx_compare.match.9846987503.1	TpMuguga_01g01011, TA16820	ELME000328	Fxxx[WF] motifs are present in Pex19 and S. cerevisiae Pex5 cytosolic receptors that bind to peroxisomal membrane docking member, Pex14	0.000462812
apx_compare.match.9846987503.1	TpMuguga_01g01011, TA16820	ELME000084	GRB2-like Src Homology 2 (SH2) domains binding motif.	0.000478687
apx_compare.match.9846968892.1	TA11485, TpMuguga_02g00019	ELME000157	PXXDY motif recognized by some SH3 domains	6.68687e-05
apx_compare.match.9846968892.1	TA11485, TpMuguga_02g00019	ELME000142	ITSM (immunoreceptor tyrosine-based switch motif). This motif is present in the cytoplasmic region of the CD150 subfamily within the CD2 family and it enables these receptors to bind to and to be regulated by SH2 adaptor molecules, as SH2DIA.	6.09445e-05
apx_compare.match.9846968892.1	TA11485, TpMuguga_02g00019	ELME000301	The LxxLFD motif binds in a deep groove between pocket A and pocket B of the Retinoblastoma protein	2.47481e-05
apx_compare.match.9846968892.1	TA11485, TpMuguga_02g00019	ELME000148	The engrailed homology domain 1 motif is found in homeodomain containing active repressors and other transcription families, and allows for the recruitment of Groucho/TLE corepressors.	7.85798e-05
apx_compare.match.9846968892.1	TA11485, TpMuguga_02g00019	ELME000193	Some proteins re-exported from the nucleus contain a Leucine-rich nuclear export signal (NES) binding to the CRM1 exportin protein.	0.000762614
apx_compare.match.9846968892.1	TA11485, TpMuguga_02g00019	ELME000083	SH-PTP2 and phospholipase C-gamma Src Homology 2 (SH2) domains binding motif.	0.000245393
apx_compare.match.9846968892.1	TA11485, TpMuguga_02g00019	ELME000254	SxIP motifs bind to EBH domains.	0.000209646
apx_compare.match.9846968892.1	TA11485, TpMuguga_02g00019	ELME000101	Furin (PACE) cleavage site (R-X-[RK]-R-|-X).	0.000508723
apx_compare.match.9846769375.1	TA19020, TpMuguga_01g00131	ELME000020	ITIM (immunoreceptor tyrosine-based inhibitory motif). Phosphorylation of the ITIM motif, found in the cytoplasmic tail of some inhibitory receptors (KIRs) that bind MHC Class I, leads to the recruitment and activation of a protein tyrosine phosphatase.	0.000299241
apx_compare.match.9846769375.1	TA19020, TpMuguga_01g00131	ELME000231	An RxxL-based motif that binds to the Cdh1 and Cdc20 components of APC/C thereby targeting the protein for destruction in a cell cycle dependent manner	0.000767697
apx_compare.match.9846769375.1	TA19020, TpMuguga_01g00131	ELME000331	Separase cleavage site, best known in sister chromatid separation.	0.000341044
apx_compare.match.9846769375.1	TA19020, TpMuguga_01g00131	ELME000095	This phosphorylation-dependent motif binds to Shc-like and IRS-like PTB domains. The pTyr is positioned within a highly basic-charged anchoring pocket. A hydrophobic residue -5 (compared to pY) increases the affinity of the interaction.	0.000135241
apx_compare.match.9846769375.1	TA19020, TpMuguga_01g00131	ELME000061	PKB Phosphorylation site	0.000603409
apx_compare.match.9846769375.1	TA19020, TpMuguga_01g00131	ELME000081	Src-family Src Homology 2 (SH2) domains binding motif.	0.000872937
apx_compare.match.9846769375.1	TA19020, TpMuguga_01g00131	ELME000328	Fxxx[WF] motifs are present in Pex19 and S. cerevisiae Pex5 cytosolic receptors that bind to peroxisomal membrane docking member, Pex14	0.000462812
apx_compare.match.9846439412.1	TA14765, TpMuguga_02g00723	ELME000047	Clathrin box motif found on cargo adaptor proteins, it interacts with the beta propeller structure located at the N-terminus of Clathrin heavy chain.	0.000340551
apx_compare.match.9846439412.1	TA14765, TpMuguga_02g00723	ELME000317	Motif binding to the dorsal surface of eIF4E.	0.000189128
apx_compare.match.9846439412.1	TA14765, TpMuguga_02g00723	ELME000122	These phosphorylation-independent motifs bind to Dab-like PTB domains. Binding is not driven by contacts at the 0 or FY position, but instead is dependent upon the large number of hydrophobic and hydrogen bond contacts between motif and domain.	0.000310821
apx_compare.match.9846439412.1	TA14765, TpMuguga_02g00723	ELME000095	This phosphorylation-dependent motif binds to Shc-like and IRS-like PTB domains. The pTyr is positioned within a highly basic-charged anchoring pocket. A hydrophobic residue -5 (compared to pY) increases the affinity of the interaction.	0.000135241
apx_compare.match.9847303653.1	TpMuguga_02g02230, TA14305	ELME000020	ITIM (immunoreceptor tyrosine-based inhibitory motif). Phosphorylation of the ITIM motif, found in the cytoplasmic tail of some inhibitory receptors (KIRs) that bind MHC Class I, leads to the recruitment and activation of a protein tyrosine phosphatase.	0.000299241
apx_compare.match.9847303653.1	TpMuguga_02g02230, TA14305	ELME000148	The engrailed homology domain 1 motif is found in homeodomain containing active repressors and other transcription families, and allows for the recruitment of Groucho/TLE corepressors.	7.85798e-05
apx_compare.match.9846410454.1	TA05545, TpMuguga_03g00889	ELME000137	Protein phosphatase 1 catalytic subunit (PP1c) interacting motif binds targeting proteins that dock to the substrate for dephosphorylation. The motif defined is [RK]{0,1}[VI][^P][FW].	0.000830144
apx_compare.match.9846410454.1	TA05545, TpMuguga_03g00889	ELME000083	SH-PTP2 and phospholipase C-gamma Src Homology 2 (SH2) domains binding motif.	0.000245393
apx_compare.match.9846410454.1	TA05545, TpMuguga_03g00889	ELME000081	Src-family Src Homology 2 (SH2) domains binding motif.	0.000872937
apx_compare.match.9846410454.1	TA05545, TpMuguga_03g00889	ELME000020	ITIM (immunoreceptor tyrosine-based inhibitory motif). Phosphorylation of the ITIM motif, found in the cytoplasmic tail of some inhibitory receptors (KIRs) that bind MHC Class I, leads to the recruitment and activation of a protein tyrosine phosphatase.	0.000299241
apx_compare.match.9846410454.1	TA05545, TpMuguga_03g00889	ELME000084	GRB2-like Src Homology 2 (SH2) domains binding motif.	0.000478687
apx_compare.match.9846393103.1	TA13955, TpMuguga_02g00065	ELME000232	Motif conserving the exact sequence KEN that binds to the APC/C subunit Cdh1 causing the protein to be targeted for 26S proteasome mediated degradation.	0.000184312
apx_compare.match.9846393103.1	TA13955, TpMuguga_02g00065	ELME000351	N-terminal motif that initiates protein degradation by binding to the UBR-box of N-recognins. This N-degron variant comprises N-terminal Arg or Lys as destabilizing residue.	0.000206359
apx_compare.match.9847253716.1	TA07240, TpMuguga_04g00209	ELME000235	The PTB RRM2 Interacting (PRI) motif is found in some splicing regulators, possibly only in the chordate lineage. As part of splicing complex regulation, it interacts with the 2nd RNA binding domain (RRM) of PTB, the polypyrimidine tract binding protein.	8.39114e-05
apx_compare.match.9846484956.1	TA20040, TpMuguga_01g00097	ELME000371	Non-canonical variant of the LIR motif that binds to Atg8 protein family members to mediate processes involved in autophagy.	0.000136861
apx_compare.match.9846925803.1	TA20765, TpMuguga_01g02470	ELME000095	This phosphorylation-dependent motif binds to Shc-like and IRS-like PTB domains. The pTyr is positioned within a highly basic-charged anchoring pocket. A hydrophobic residue -5 (compared to pY) increases the affinity of the interaction.	0.000135241
apx_compare.match.9846646708.1	TpMuguga_04g00164, TA09360	ELME000334	The LATS phosphorylation motif is recognised by the LATS kinases for Ser/Thr phosphorylation. Substrates are often found toward the end of the Hippo signalling pathway.	0.000477646
apx_compare.match.9846646708.1	TpMuguga_04g00164, TA09360	ELME000278	Monopartite variant of the classical basically charged NLS. C-extended version.	0.000725182
apx_compare.match.9846646708.1	TpMuguga_04g00164, TA09360	ELME000285	These IBMs are found in pro-apoptotic proteins and function in the abrogation of caspase inhibition by Inhibitor of Apoptosis Proteins (IAPs) in apoptotic cells. The motif binds specifically to type II BIR domains.	0.000325202
apx_compare.match.9846646708.1	TpMuguga_04g00164, TA09360	ELME000163	YXXQ motif found in the cytoplasmic region of cytokine receptors that bind STAT3 SH2 domain.	0.000797496
apx_compare.match.9846646708.1	TpMuguga_04g00164, TA09360	ELME000065	Phosphorylase kinase phosphorylation site	0.000941754
apx_compare.match.9846646708.1	TpMuguga_04g00164, TA09360	ELME000084	GRB2-like Src Homology 2 (SH2) domains binding motif.	0.000478687
apx_compare.match.9846646708.1	TpMuguga_04g00164, TA09360	ELME000237	Calcineurin substrate docking site, leads to the effective dephosphorylation of serine/threonine phosphorylation sites.	0.000136786
apx_compare.match.9846039829.1	TA16040, TpMuguga_02g00958	ELME000156	This is the motif recognized by those SH3 domains with a non-canonical class II recognition specificity	0.000678138
apx_compare.match.9846039829.1	TA16040, TpMuguga_02g00958	ELME000020	ITIM (immunoreceptor tyrosine-based inhibitory motif). Phosphorylation of the ITIM motif, found in the cytoplasmic tail of some inhibitory receptors (KIRs) that bind MHC Class I, leads to the recruitment and activation of a protein tyrosine phosphatase.	0.000299241
apx_compare.match.9846039829.1	TA16040, TpMuguga_02g00958	ELME000317	Motif binding to the dorsal surface of eIF4E.	0.000189128
apx_compare.match.9846039829.1	TA16040, TpMuguga_02g00958	ELME000235	The PTB RRM2 Interacting (PRI) motif is found in some splicing regulators, possibly only in the chordate lineage. As part of splicing complex regulation, it interacts with the 2nd RNA binding domain (RRM) of PTB, the polypyrimidine tract binding protein.	8.39114e-05
apx_compare.match.9846039829.1	TA16040, TpMuguga_02g00958	ELME000148	The engrailed homology domain 1 motif is found in homeodomain containing active repressors and other transcription families, and allows for the recruitment of Groucho/TLE corepressors.	7.85798e-05
apx_compare.match.9846039829.1	TA16040, TpMuguga_02g00958	ELME000137	Protein phosphatase 1 catalytic subunit (PP1c) interacting motif binds targeting proteins that dock to the substrate for dephosphorylation. The motif defined is [RK]{0,1}[VI][^P][FW].	0.000830144
apx_compare.match.9846039829.1	TA16040, TpMuguga_02g00958	ELME000095	This phosphorylation-dependent motif binds to Shc-like and IRS-like PTB domains. The pTyr is positioned within a highly basic-charged anchoring pocket. A hydrophobic residue -5 (compared to pY) increases the affinity of the interaction.	0.000135241
apx_compare.match.9846039829.1	TA16040, TpMuguga_02g00958	ELME000122	These phosphorylation-independent motifs bind to Dab-like PTB domains. Binding is not driven by contacts at the 0 or FY position, but instead is dependent upon the large number of hydrophobic and hydrogen bond contacts between motif and domain.	0.000310821
apx_compare.match.9846039829.1	TA16040, TpMuguga_02g00958	ELME000083	SH-PTP2 and phospholipase C-gamma Src Homology 2 (SH2) domains binding motif.	0.000245393
apx_compare.match.9846039829.1	TA16040, TpMuguga_02g00958	ELME000352	N-terminal motif that initiates protein degradation by binding to the UBR-box of N-recognins. This N-degron variant comprises N-terminal Asp or Glu as destabilizing residue.	0.000253708
apx_compare.match.9846039829.1	TA16040, TpMuguga_02g00958	ELME000081	Src-family Src Homology 2 (SH2) domains binding motif.	0.000872937
apx_compare.match.9846039829.1	TA16040, TpMuguga_02g00958	ELME000240	The USP7 NTD domain binding motif variant based on the EBV EBNA1 interaction.	0.000716871
apx_compare.match.9846039829.1	TA16040, TpMuguga_02g00958	ELME000163	YXXQ motif found in the cytoplasmic region of cytokine receptors that bind STAT3 SH2 domain.	0.000797496
apx_compare.match.9847132353.1	TpMuguga_03g00416, TA04430	ELME000172	Prophenoloxidase-activating proteinase (PAP) cleavage site ([ILV]-X-X-R-|-[FV]-[GS]-X).	0.000105376
apx_compare.match.9847132353.1	TpMuguga_03g00416, TA04430	ELME000254	SxIP motifs bind to EBH domains.	0.000209646
apx_compare.match.9846295531.1	TA14275, TpMuguga_02g02245	ELME000095	This phosphorylation-dependent motif binds to Shc-like and IRS-like PTB domains. The pTyr is positioned within a highly basic-charged anchoring pocket. A hydrophobic residue -5 (compared to pY) increases the affinity of the interaction.	0.000135241
apx_compare.match.9846295531.1	TA14275, TpMuguga_02g02245	ELME000360	Protein phosphatase 1 catalytic subunit (PP1c) interacting motif that often cooperates with and is located N-terminal to the RVXF motif to dock proteins to PP1c.	3.77751e-05
apx_compare.match.9846316061.1	TpMuguga_01g01109, TA16375	ELME000148	The engrailed homology domain 1 motif is found in homeodomain containing active repressors and other transcription families, and allows for the recruitment of Groucho/TLE corepressors.	7.85798e-05
apx_compare.match.9846065133.1	TpMuguga_01g00621, TA03110	ELME000047	Clathrin box motif found on cargo adaptor proteins, it interacts with the beta propeller structure located at the N-terminus of Clathrin heavy chain.	0.000340551
apx_compare.match.9846065133.1	TpMuguga_01g00621, TA03110	ELME000156	This is the motif recognized by those SH3 domains with a non-canonical class II recognition specificity	0.000678138
apx_compare.match.9846065133.1	TpMuguga_01g00621, TA03110	ELME000020	ITIM (immunoreceptor tyrosine-based inhibitory motif). Phosphorylation of the ITIM motif, found in the cytoplasmic tail of some inhibitory receptors (KIRs) that bind MHC Class I, leads to the recruitment and activation of a protein tyrosine phosphatase.	0.000299241
apx_compare.match.9846065133.1	TpMuguga_01g00621, TA03110	ELME000317	Motif binding to the dorsal surface of eIF4E.	0.000189128
apx_compare.match.9846065133.1	TpMuguga_01g00621, TA03110	ELME000231	An RxxL-based motif that binds to the Cdh1 and Cdc20 components of APC/C thereby targeting the protein for destruction in a cell cycle dependent manner	0.000767697
apx_compare.match.9846065133.1	TpMuguga_01g00621, TA03110	ELME000315	A proline-rich motif binding to EVH1/WH1 domains of WASP and N-WASP proteins.	1.85499e-07
apx_compare.match.9846065133.1	TpMuguga_01g00621, TA03110	ELME000137	Protein phosphatase 1 catalytic subunit (PP1c) interacting motif binds targeting proteins that dock to the substrate for dephosphorylation. The motif defined is [RK]{0,1}[VI][^P][FW].	0.000830144
apx_compare.match.9846065133.1	TpMuguga_01g00621, TA03110	ELME000122	These phosphorylation-independent motifs bind to Dab-like PTB domains. Binding is not driven by contacts at the 0 or FY position, but instead is dependent upon the large number of hydrophobic and hydrogen bond contacts between motif and domain.	0.000310821
apx_compare.match.9846065133.1	TpMuguga_01g00621, TA03110	ELME000289	The TPxxS phospho-dependent degron binds the FBW7 F box proteins of the SCF (Skp1_Cullin-Fbox) complex.	0.000713833
apx_compare.match.9846065133.1	TpMuguga_01g00621, TA03110	ELME000083	SH-PTP2 and phospholipase C-gamma Src Homology 2 (SH2) domains binding motif.	0.000245393
apx_compare.match.9846065133.1	TpMuguga_01g00621, TA03110	ELME000328	Fxxx[WF] motifs are present in Pex19 and S. cerevisiae Pex5 cytosolic receptors that bind to peroxisomal membrane docking member, Pex14	0.000462812
apx_compare.match.9846065133.1	TpMuguga_01g00621, TA03110	ELME000084	GRB2-like Src Homology 2 (SH2) domains binding motif.	0.000478687
apx_compare.match.9846065133.1	TpMuguga_01g00621, TA03110	ELME000355	N-terminal motif that initiates protein degradation by binding to the N-box of N-recognins. This N-degron variant comprises N-terminal a bulky hydrophobic residue as destabilizing residue.	0.000230216
apx_compare.match.9846065133.1	TpMuguga_01g00621, TA03110	ELME000163	YXXQ motif found in the cytoplasmic region of cytokine receptors that bind STAT3 SH2 domain.	0.000797496
apx_compare.match.9846717916.1	TpMuguga_01g00855, TA06030	ELME000061	PKB Phosphorylation site	0.000603409
apx_compare.match.9846717916.1	TpMuguga_01g00855, TA06030	ELME000231	An RxxL-based motif that binds to the Cdh1 and Cdc20 components of APC/C thereby targeting the protein for destruction in a cell cycle dependent manner	0.000767697
apx_compare.match.9846717916.1	TpMuguga_01g00855, TA06030	ELME000098	The PxDLS motif interacts with the NAD-dependent repressor CtBP proteins.	0.000117291
apx_compare.match.9846717916.1	TpMuguga_01g00855, TA06030	ELME000285	These IBMs are found in pro-apoptotic proteins and function in the abrogation of caspase inhibition by Inhibitor of Apoptosis Proteins (IAPs) in apoptotic cells. The motif binds specifically to type II BIR domains.	0.000325202
apx_compare.match.9846717916.1	TpMuguga_01g00855, TA06030	ELME000163	YXXQ motif found in the cytoplasmic region of cytokine receptors that bind STAT3 SH2 domain.	0.000797496
apx_compare.match.9846750984.1	TpMuguga_01g00380, TA20980	ELME000137	Protein phosphatase 1 catalytic subunit (PP1c) interacting motif binds targeting proteins that dock to the substrate for dephosphorylation. The motif defined is [RK]{0,1}[VI][^P][FW].	0.000830144
apx_compare.match.9846750984.1	TpMuguga_01g00380, TA20980	ELME000156	This is the motif recognized by those SH3 domains with a non-canonical class II recognition specificity	0.000678138
apx_compare.match.9846750984.1	TpMuguga_01g00380, TA20980	ELME000231	An RxxL-based motif that binds to the Cdh1 and Cdc20 components of APC/C thereby targeting the protein for destruction in a cell cycle dependent manner	0.000767697
apx_compare.match.9846750984.1	TpMuguga_01g00380, TA20980	ELME000313	The WH2 motif is of variable length (16-19 amino acids) binding to the hydrophobic cleft formed by actin's subdomains 1 and 3. At the N-terminus it forms an alpha-helix followed by a flexible loop stabilised upon actin binding.	0.000660305
apx_compare.match.9846750984.1	TpMuguga_01g00380, TA20980	ELME000289	The TPxxS phospho-dependent degron binds the FBW7 F box proteins of the SCF (Skp1_Cullin-Fbox) complex.	0.000713833
apx_compare.match.9846750984.1	TpMuguga_01g00380, TA20980	ELME000276	Bipartite variant of the classical basically charged NLS.	0.000258797
apx_compare.match.9846750984.1	TpMuguga_01g00380, TA20980	ELME000270	Monopartite variant of the classical basically charged NLS. Strong core version.	0.000234485
apx_compare.match.9846750984.1	TpMuguga_01g00380, TA20980	ELME000103	Proprotein convertase 7 (PC7, PCSK7) cleavage site (R-X-X-X-[RK]-R-|-X).	0.000508723
apx_compare.match.9846750984.1	TpMuguga_01g00380, TA20980	ELME000254	SxIP motifs bind to EBH domains.	0.000209646
apx_compare.match.9846750984.1	TpMuguga_01g00380, TA20980	ELME000101	Furin (PACE) cleavage site (R-X-[RK]-R-|-X).	0.000508723
apx_compare.match.9846750984.1	TpMuguga_01g00380, TA20980	ELME000278	Monopartite variant of the classical basically charged NLS. C-extended version.	0.000725182
apx_compare.match.9846750984.1	TpMuguga_01g00380, TA20980	ELME000351	N-terminal motif that initiates protein degradation by binding to the UBR-box of N-recognins. This N-degron variant comprises N-terminal Arg or Lys as destabilizing residue.	0.000206359
apx_compare.match.9846358563.1	TA03530, TpMuguga_03g00245	ELME000183	STAT6 Src Homology 2 (SH2) domain binding motif.	2.25724e-06
apx_compare.match.9846358563.1	TA03530, TpMuguga_03g00245	ELME000103	Proprotein convertase 7 (PC7, PCSK7) cleavage site (R-X-X-X-[RK]-R-|-X).	0.000508723
apx_compare.match.9846729642.1	TA03245, TpMuguga_03g00187	ELME000081	Src-family Src Homology 2 (SH2) domains binding motif.	0.000872937
apx_compare.match.9846729642.1	TA03245, TpMuguga_03g00187	ELME000313	The WH2 motif is of variable length (16-19 amino acids) binding to the hydrophobic cleft formed by actin's subdomains 1 and 3. At the N-terminus it forms an alpha-helix followed by a flexible loop stabilised upon actin binding.	0.000660305
apx_compare.match.9846206299.1	TA12665, TpMuguga_02g00347	ELME000249	TRF1 and TRF2 both bind to another shelterin protein: TIN2. The TRF1-TIN2 interaction was mediated by a short motif in the N-Ter of TIN2. TIN2 connects TRF1 to TRF2; this link contributes to the stabilization of TRF2 on telomeres.	0.000224005
apx_compare.match.9846457012.1	TA17375, TpMuguga_03g00861	ELME000103	Proprotein convertase 7 (PC7, PCSK7) cleavage site (R-X-X-X-[RK]-R-|-X).	0.000508723
apx_compare.match.9846457012.1	TA17375, TpMuguga_03g00861	ELME000193	Some proteins re-exported from the nucleus contain a Leucine-rich nuclear export signal (NES) binding to the CRM1 exportin protein.	0.000762614
apx_compare.match.9846457012.1	TA17375, TpMuguga_03g00861	ELME000142	ITSM (immunoreceptor tyrosine-based switch motif). This motif is present in the cytoplasmic region of the CD150 subfamily within the CD2 family and it enables these receptors to bind to and to be regulated by SH2 adaptor molecules, as SH2DIA.	6.09445e-05
apx_compare.match.9846457012.1	TA17375, TpMuguga_03g00861	ELME000240	The USP7 NTD domain binding motif variant based on the EBV EBNA1 interaction.	0.000716871
apx_compare.match.9846457012.1	TA17375, TpMuguga_03g00861	ELME000099	PTAP motif binds the N-terminal UEV domain of Tsg101.	0.000108061
apx_compare.match.9846574622.1	TA10630, TpMuguga_04g00659	ELME000294	The short version of the LYPxL motif binds the V-domain of Alix, a protein involved in endosomal sorting.	1.23088e-05
apx_compare.match.9847084901.1	TpMuguga_03g00159, TA05425	ELME000317	Motif binding to the dorsal surface of eIF4E.	0.000189128
apx_compare.match.9847084901.1	TpMuguga_03g00159, TA05425	ELME000095	This phosphorylation-dependent motif binds to Shc-like and IRS-like PTB domains. The pTyr is positioned within a highly basic-charged anchoring pocket. A hydrophobic residue -5 (compared to pY) increases the affinity of the interaction.	0.000135241
apx_compare.match.9847084901.1	TpMuguga_03g00159, TA05425	ELME000122	These phosphorylation-independent motifs bind to Dab-like PTB domains. Binding is not driven by contacts at the 0 or FY position, but instead is dependent upon the large number of hydrophobic and hydrogen bond contacts between motif and domain.	0.000310821
apx_compare.match.9847084901.1	TpMuguga_03g00159, TA05425	ELME000045	The nuclear receptor box motif (LXXLL) confers binding to nuclear receptors.	0.000262765
apx_compare.match.9846685693.1	TpMuguga_03g00148, TA05375	ELME000047	Clathrin box motif found on cargo adaptor proteins, it interacts with the beta propeller structure located at the N-terminus of Clathrin heavy chain.	0.000340551
apx_compare.match.9846685693.1	TpMuguga_03g00148, TA05375	ELME000193	Some proteins re-exported from the nucleus contain a Leucine-rich nuclear export signal (NES) binding to the CRM1 exportin protein.	0.000762614
apx_compare.match.9846685693.1	TpMuguga_03g00148, TA05375	ELME000249	TRF1 and TRF2 both bind to another shelterin protein: TIN2. The TRF1-TIN2 interaction was mediated by a short motif in the N-Ter of TIN2. TIN2 connects TRF1 to TRF2; this link contributes to the stabilization of TRF2 on telomeres.	0.000224005
apx_compare.match.9846685693.1	TpMuguga_03g00148, TA05375	ELME000334	The LATS phosphorylation motif is recognised by the LATS kinases for Ser/Thr phosphorylation. Substrates are often found toward the end of the Hippo signalling pathway.	0.000477646
apx_compare.match.9846685693.1	TpMuguga_03g00148, TA05375	ELME000081	Src-family Src Homology 2 (SH2) domains binding motif.	0.000872937
apx_compare.match.9846685693.1	TpMuguga_03g00148, TA05375	ELME000065	Phosphorylase kinase phosphorylation site	0.000941754
apx_compare.match.9846685693.1	TpMuguga_03g00148, TA05375	ELME000048	Mode 1 interacting phospho-motif for 14-3-3 proteins with key conservation RxxSxP.	0.000807719
apx_compare.match.9846893317.1	TA08365, TpMuguga_04g00426	ELME000156	This is the motif recognized by those SH3 domains with a non-canonical class II recognition specificity	0.000678138
apx_compare.match.9846893317.1	TA08365, TpMuguga_04g00426	ELME000079	Atipical motif for N-glycosylation site. Examples are Human CD69, which is uniquely glycosylated at typical (Asn-X-Ser/Thr) and atypical (Asn-X-Cys) motifs, beta protein C	0.000297299
apx_compare.match.9846607385.1	TA16020, TpMuguga_02g00952	ELME000045	The nuclear receptor box motif (LXXLL) confers binding to nuclear receptors.	0.000262765
apx_compare.match.9846607385.1	TA16020, TpMuguga_02g00952	ELME000270	Monopartite variant of the classical basically charged NLS. Strong core version.	0.000234485
apx_compare.match.9846607385.1	TA16020, TpMuguga_02g00952	ELME000020	ITIM (immunoreceptor tyrosine-based inhibitory motif). Phosphorylation of the ITIM motif, found in the cytoplasmic tail of some inhibitory receptors (KIRs) that bind MHC Class I, leads to the recruitment and activation of a protein tyrosine phosphatase.	0.000299241
apx_compare.match.9846607385.1	TA16020, TpMuguga_02g00952	ELME000083	SH-PTP2 and phospholipase C-gamma Src Homology 2 (SH2) domains binding motif.	0.000245393
apx_compare.match.9846607385.1	TA16020, TpMuguga_02g00952	ELME000278	Monopartite variant of the classical basically charged NLS. C-extended version.	0.000725182
apx_compare.match.9846607385.1	TA16020, TpMuguga_02g00952	ELME000276	Bipartite variant of the classical basically charged NLS.	0.000258797
apx_compare.match.9847022635.1	TA18990, TpMuguga_01g00126	ELME000353	N-terminal motif that initiates protein degradation by binding to the UBR-box of N-recognins. This N-degron variant comprises N-terminal Asn or Gln as destabilizing residue.	0.000164535
apx_compare.match.9847022635.1	TA18990, TpMuguga_01g00126	ELME000193	Some proteins re-exported from the nucleus contain a Leucine-rich nuclear export signal (NES) binding to the CRM1 exportin protein.	0.000762614
apx_compare.match.9846617754.1	TA09460, TA09480, TpMuguga_03g00898, TA04680, TA09475, TA09465, TA04690, TA09500	ELME000300	SPAK/OSR1 kinase binding motif acts as a docking site which aids the interaction with their binding partners including the upstream activators and the phosphorylated substrates.	7.67826e-05
apx_compare.match.9846235105.1	TpMuguga_01g00587, TA20160	ELME000098	The PxDLS motif interacts with the NAD-dependent repressor CtBP proteins.	0.000117291
apx_compare.match.9846235105.1	TpMuguga_01g00587, TA20160	ELME000193	Some proteins re-exported from the nucleus contain a Leucine-rich nuclear export signal (NES) binding to the CRM1 exportin protein.	0.000762614
apx_compare.match.9846235105.1	TpMuguga_01g00587, TA20160	ELME000083	SH-PTP2 and phospholipase C-gamma Src Homology 2 (SH2) domains binding motif.	0.000245393
apx_compare.match.9846235105.1	TpMuguga_01g00587, TA20160	ELME000364	This WDR5-binding motif binds between blades 5 and 6 of the WD40 repeat domain of WDR5, opposite of the Win motif-binding site, to mediate assembly of histone methylation complexes.	0.000146218
apx_compare.match.9846235105.1	TpMuguga_01g00587, TA20160	ELME000278	Monopartite variant of the classical basically charged NLS. C-extended version.	0.000725182
apx_compare.match.9846235105.1	TpMuguga_01g00587, TA20160	ELME000328	Fxxx[WF] motifs are present in Pex19 and S. cerevisiae Pex5 cytosolic receptors that bind to peroxisomal membrane docking member, Pex14	0.000462812
apx_compare.match.9846235105.1	TpMuguga_01g00587, TA20160	ELME000355	N-terminal motif that initiates protein degradation by binding to the N-box of N-recognins. This N-degron variant comprises N-terminal a bulky hydrophobic residue as destabilizing residue.	0.000230216
apx_compare.match.9846235105.1	TpMuguga_01g00587, TA20160	ELME000084	GRB2-like Src Homology 2 (SH2) domains binding motif.	0.000478687
apx_compare.match.9846235105.1	TpMuguga_01g00587, TA20160	ELME000020	ITIM (immunoreceptor tyrosine-based inhibitory motif). Phosphorylation of the ITIM motif, found in the cytoplasmic tail of some inhibitory receptors (KIRs) that bind MHC Class I, leads to the recruitment and activation of a protein tyrosine phosphatase.	0.000299241
apx_compare.match.9846235105.1	TpMuguga_01g00587, TA20160	ELME000317	Motif binding to the dorsal surface of eIF4E.	0.000189128
apx_compare.match.9846235105.1	TpMuguga_01g00587, TA20160	ELME000231	An RxxL-based motif that binds to the Cdh1 and Cdc20 components of APC/C thereby targeting the protein for destruction in a cell cycle dependent manner	0.000767697
apx_compare.match.9846235105.1	TpMuguga_01g00587, TA20160	ELME000313	The WH2 motif is of variable length (16-19 amino acids) binding to the hydrophobic cleft formed by actin's subdomains 1 and 3. At the N-terminus it forms an alpha-helix followed by a flexible loop stabilised upon actin binding.	0.000660305
apx_compare.match.9846235105.1	TpMuguga_01g00587, TA20160	ELME000276	Bipartite variant of the classical basically charged NLS.	0.000258797
apx_compare.match.9846235105.1	TpMuguga_01g00587, TA20160	ELME000137	Protein phosphatase 1 catalytic subunit (PP1c) interacting motif binds targeting proteins that dock to the substrate for dephosphorylation. The motif defined is [RK]{0,1}[VI][^P][FW].	0.000830144
apx_compare.match.9846235105.1	TpMuguga_01g00587, TA20160	ELME000122	These phosphorylation-independent motifs bind to Dab-like PTB domains. Binding is not driven by contacts at the 0 or FY position, but instead is dependent upon the large number of hydrophobic and hydrogen bond contacts between motif and domain.	0.000310821
apx_compare.match.9846235105.1	TpMuguga_01g00587, TA20160	ELME000079	Atipical motif for N-glycosylation site. Examples are Human CD69, which is uniquely glycosylated at typical (Asn-X-Ser/Thr) and atypical (Asn-X-Cys) motifs, beta protein C	0.000297299
apx_compare.match.9846235105.1	TpMuguga_01g00587, TA20160	ELME000081	Src-family Src Homology 2 (SH2) domains binding motif.	0.000872937
apx_compare.match.9846235105.1	TpMuguga_01g00587, TA20160	ELME000103	Proprotein convertase 7 (PC7, PCSK7) cleavage site (R-X-X-X-[RK]-R-|-X).	0.000508723
apx_compare.match.9846235105.1	TpMuguga_01g00587, TA20160	ELME000101	Furin (PACE) cleavage site (R-X-[RK]-R-|-X).	0.000508723
apx_compare.match.9846235105.1	TpMuguga_01g00587, TA20160	ELME000011	ER retention and retrieving signal found at the C-terminus of type I ER membrane proteins (cytoplasmic in this topology). Di-Lysine signal is responsible for COPI-mediated retrieval from post-ER compartments.	2.67747e-05
apx_compare.match.9846235105.1	TpMuguga_01g00587, TA20160	ELME000163	YXXQ motif found in the cytoplasmic region of cytokine receptors that bind STAT3 SH2 domain.	0.000797496
apx_compare.match.9846020877.1	TA06220, TpMuguga_01g00888	ELME000094	The RGD motif can be found in many proteins of the extracellular matrix and it is recognized by different members of the integrin family. The structure of the tenth type III module of fibronectin has shown that the RGD motif lies on an exposed flexible lo	0.000236617
apx_compare.match.9846020877.1	TA06220, TpMuguga_01g00888	ELME000061	PKB Phosphorylation site	0.000603409
apx_compare.match.9846020877.1	TA06220, TpMuguga_01g00888	ELME000371	Non-canonical variant of the LIR motif that binds to Atg8 protein family members to mediate processes involved in autophagy.	0.000136861
apx_compare.match.9846218103.1	TpMuguga_02g00955, TA16025	ELME000020	ITIM (immunoreceptor tyrosine-based inhibitory motif). Phosphorylation of the ITIM motif, found in the cytoplasmic tail of some inhibitory receptors (KIRs) that bind MHC Class I, leads to the recruitment and activation of a protein tyrosine phosphatase.	0.000299241
apx_compare.match.9846218103.1	TpMuguga_02g00955, TA16025	ELME000004	PPLP is the motif recognized by WW domains of Group II	6.12871e-05
apx_compare.match.9846218103.1	TpMuguga_02g00955, TA16025	ELME000354	N-terminal motif that initiates protein degradation by binding to the UBR-box of N-recognins. This N-degron variant comprises N-terminal Cys as destabilizing residue.	1.76792e-05
apx_compare.match.9846218103.1	TpMuguga_02g00955, TA16025	ELME000083	SH-PTP2 and phospholipase C-gamma Src Homology 2 (SH2) domains binding motif.	0.000245393
apx_compare.match.9846218103.1	TpMuguga_02g00955, TA16025	ELME000198	Phosphopeptide motif which directly interacts with the BRCT (carboxy-terminal) domain of the Breast Cancer Gene BRCA1 with high affinity.	0.000116928
apx_compare.match.9846218103.1	TpMuguga_02g00955, TA16025	ELME000081	Src-family Src Homology 2 (SH2) domains binding motif.	0.000872937
apx_compare.match.9846218103.1	TpMuguga_02g00955, TA16025	ELME000084	GRB2-like Src Homology 2 (SH2) domains binding motif.	0.000478687
apx_compare.match.9846218103.1	TpMuguga_02g00955, TA16025	ELME000278	Monopartite variant of the classical basically charged NLS. C-extended version.	0.000725182
apx_compare.match.9846218103.1	TpMuguga_02g00955, TA16025	ELME000163	YXXQ motif found in the cytoplasmic region of cytokine receptors that bind STAT3 SH2 domain.	0.000797496
apx_compare.match.9846878281.1	TA20600, TpMuguga_01g00490	ELME000289	The TPxxS phospho-dependent degron binds the FBW7 F box proteins of the SCF (Skp1_Cullin-Fbox) complex.	0.000713833
apx_compare.match.9846878281.1	TA20600, TpMuguga_01g00490	ELME000103	Proprotein convertase 7 (PC7, PCSK7) cleavage site (R-X-X-X-[RK]-R-|-X).	0.000508723
apx_compare.match.9846878281.1	TA20600, TpMuguga_01g00490	ELME000124	FxDxF motif responsible for the binding of accessory endocytic proteins to the appendage of the alpha-subunit of adaptor protein complex AP-2	1.69022e-05
apx_compare.match.9846143119.1	TpMuguga_02g00207, TA11890	ELME000163	YXXQ motif found in the cytoplasmic region of cytokine receptors that bind STAT3 SH2 domain.	0.000797496
apx_compare.match.9846143119.1	TpMuguga_02g00207, TA11890	ELME000313	The WH2 motif is of variable length (16-19 amino acids) binding to the hydrophobic cleft formed by actin's subdomains 1 and 3. At the N-terminus it forms an alpha-helix followed by a flexible loop stabilised upon actin binding.	0.000660305
apx_compare.match.9846143119.1	TpMuguga_02g00207, TA11890	ELME000084	GRB2-like Src Homology 2 (SH2) domains binding motif.	0.000478687
apx_compare.match.9846751962.1	TpMuguga_02g00702, TA14655	ELME000198	Phosphopeptide motif which directly interacts with the BRCT (carboxy-terminal) domain of the Breast Cancer Gene BRCA1 with high affinity.	0.000116928
apx_compare.match.9846751962.1	TpMuguga_02g00702, TA14655	ELME000237	Calcineurin substrate docking site, leads to the effective dephosphorylation of serine/threonine phosphorylation sites.	0.000136786
apx_compare.match.9846051219.1	TpMuguga_01g00144, TA19075	ELME000351	N-terminal motif that initiates protein degradation by binding to the UBR-box of N-recognins. This N-degron variant comprises N-terminal Arg or Lys as destabilizing residue.	0.000206359
apx_compare.match.9846051219.1	TpMuguga_01g00144, TA19075	ELME000278	Monopartite variant of the classical basically charged NLS. C-extended version.	0.000725182
apx_compare.match.9846051219.1	TpMuguga_01g00144, TA19075	ELME000360	Protein phosphatase 1 catalytic subunit (PP1c) interacting motif that often cooperates with and is located N-terminal to the RVXF motif to dock proteins to PP1c.	3.77751e-05
apx_compare.match.9846806951.1	TpMuguga_01g00244, TA19600	ELME000276	Bipartite variant of the classical basically charged NLS.	0.000258797
apx_compare.match.9846806951.1	TpMuguga_01g00244, TA19600	ELME000270	Monopartite variant of the classical basically charged NLS. Strong core version.	0.000234485
apx_compare.match.9847214139.1	TpMuguga_03g00512, TA04960	ELME000045	The nuclear receptor box motif (LXXLL) confers binding to nuclear receptors.	0.000262765
apx_compare.match.9847214139.1	TpMuguga_03g00512, TA04960	ELME000371	Non-canonical variant of the LIR motif that binds to Atg8 protein family members to mediate processes involved in autophagy.	0.000136861
apx_compare.match.9846586426.1	TpMuguga_04g02470, TA07455	ELME000193	Some proteins re-exported from the nucleus contain a Leucine-rich nuclear export signal (NES) binding to the CRM1 exportin protein.	0.000762614
apx_compare.match.9847146788.1	TA20870, TpMuguga_01g00408	ELME000231	An RxxL-based motif that binds to the Cdh1 and Cdc20 components of APC/C thereby targeting the protein for destruction in a cell cycle dependent manner	0.000767697
apx_compare.match.9847146788.1	TA20870, TpMuguga_01g00408	ELME000045	The nuclear receptor box motif (LXXLL) confers binding to nuclear receptors.	0.000262765
apx_compare.match.9847146788.1	TA20870, TpMuguga_01g00408	ELME000148	The engrailed homology domain 1 motif is found in homeodomain containing active repressors and other transcription families, and allows for the recruitment of Groucho/TLE corepressors.	7.85798e-05
apx_compare.match.9846594703.1	TpMuguga_04g00305, TA07750	ELME000331	Separase cleavage site, best known in sister chromatid separation.	0.000341044
apx_compare.match.9846594703.1	TpMuguga_04g00305, TA07750	ELME000334	The LATS phosphorylation motif is recognised by the LATS kinases for Ser/Thr phosphorylation. Substrates are often found toward the end of the Hippo signalling pathway.	0.000477646
apx_compare.match.9846594703.1	TpMuguga_04g00305, TA07750	ELME000184	Motif found in p53 family members which confers binding to the N-terminal domain of MDM2.	1.82941e-05
apx_compare.match.9846594703.1	TpMuguga_04g00305, TA07750	ELME000353	N-terminal motif that initiates protein degradation by binding to the UBR-box of N-recognins. This N-degron variant comprises N-terminal Asn or Gln as destabilizing residue.	0.000164535
apx_compare.match.9846594703.1	TpMuguga_04g00305, TA07750	ELME000328	Fxxx[WF] motifs are present in Pex19 and S. cerevisiae Pex5 cytosolic receptors that bind to peroxisomal membrane docking member, Pex14	0.000462812
apx_compare.match.9846594703.1	TpMuguga_04g00305, TA07750	ELME000081	Src-family Src Homology 2 (SH2) domains binding motif.	0.000872937
apx_compare.match.9846594703.1	TpMuguga_04g00305, TA07750	ELME000084	GRB2-like Src Homology 2 (SH2) domains binding motif.	0.000478687
apx_compare.match.9846594703.1	TpMuguga_04g00305, TA07750	ELME000156	This is the motif recognized by those SH3 domains with a non-canonical class II recognition specificity	0.000678138
apx_compare.match.9846594703.1	TpMuguga_04g00305, TA07750	ELME000007	Interacts with the Retinoblastoma protein	0.000135036
apx_compare.match.9846594703.1	TpMuguga_04g00305, TA07750	ELME000020	ITIM (immunoreceptor tyrosine-based inhibitory motif). Phosphorylation of the ITIM motif, found in the cytoplasmic tail of some inhibitory receptors (KIRs) that bind MHC Class I, leads to the recruitment and activation of a protein tyrosine phosphatase.	0.000299241
apx_compare.match.9846594703.1	TpMuguga_04g00305, TA07750	ELME000317	Motif binding to the dorsal surface of eIF4E.	0.000189128
apx_compare.match.9846594703.1	TpMuguga_04g00305, TA07750	ELME000301	The LxxLFD motif binds in a deep groove between pocket A and pocket B of the Retinoblastoma protein	2.47481e-05
apx_compare.match.9846594703.1	TpMuguga_04g00305, TA07750	ELME000313	The WH2 motif is of variable length (16-19 amino acids) binding to the hydrophobic cleft formed by actin's subdomains 1 and 3. At the N-terminus it forms an alpha-helix followed by a flexible loop stabilised upon actin binding.	0.000660305
apx_compare.match.9846594703.1	TpMuguga_04g00305, TA07750	ELME000045	The nuclear receptor box motif (LXXLL) confers binding to nuclear receptors.	0.000262765
apx_compare.match.9846594703.1	TpMuguga_04g00305, TA07750	ELME000046	The corepressor nuclear receptor box motif confers binding to nuclear receptors.	1.02718e-06
apx_compare.match.9846594703.1	TpMuguga_04g00305, TA07750	ELME000122	These phosphorylation-independent motifs bind to Dab-like PTB domains. Binding is not driven by contacts at the 0 or FY position, but instead is dependent upon the large number of hydrophobic and hydrogen bond contacts between motif and domain.	0.000310821
apx_compare.match.9846594703.1	TpMuguga_04g00305, TA07750	ELME000231	An RxxL-based motif that binds to the Cdh1 and Cdc20 components of APC/C thereby targeting the protein for destruction in a cell cycle dependent manner	0.000767697
apx_compare.match.9846594703.1	TpMuguga_04g00305, TA07750	ELME000103	Proprotein convertase 7 (PC7, PCSK7) cleavage site (R-X-X-X-[RK]-R-|-X).	0.000508723
apx_compare.match.9846594703.1	TpMuguga_04g00305, TA07750	ELME000167	Mad2 binding motif	0.000101063
apx_compare.match.9846594703.1	TpMuguga_04g00305, TA07750	ELME000163	YXXQ motif found in the cytoplasmic region of cytokine receptors that bind STAT3 SH2 domain.	0.000797496
apx_compare.match.9846513934.1	TpMuguga_04g00401, TA08245	ELME000020	ITIM (immunoreceptor tyrosine-based inhibitory motif). Phosphorylation of the ITIM motif, found in the cytoplasmic tail of some inhibitory receptors (KIRs) that bind MHC Class I, leads to the recruitment and activation of a protein tyrosine phosphatase.	0.000299241
apx_compare.match.9846513934.1	TpMuguga_04g00401, TA08245	ELME000317	Motif binding to the dorsal surface of eIF4E.	0.000189128
apx_compare.match.9846513934.1	TpMuguga_04g00401, TA08245	ELME000231	An RxxL-based motif that binds to the Cdh1 and Cdc20 components of APC/C thereby targeting the protein for destruction in a cell cycle dependent manner	0.000767697
apx_compare.match.9846513934.1	TpMuguga_04g00401, TA08245	ELME000313	The WH2 motif is of variable length (16-19 amino acids) binding to the hydrophobic cleft formed by actin's subdomains 1 and 3. At the N-terminus it forms an alpha-helix followed by a flexible loop stabilised upon actin binding.	0.000660305
apx_compare.match.9846513934.1	TpMuguga_04g00401, TA08245	ELME000137	Protein phosphatase 1 catalytic subunit (PP1c) interacting motif binds targeting proteins that dock to the substrate for dephosphorylation. The motif defined is [RK]{0,1}[VI][^P][FW].	0.000830144
apx_compare.match.9846513934.1	TpMuguga_04g00401, TA08245	ELME000320	DOC_PIKK_1 motif is located in the C terminus of Nbs1 and its homologues and interacts with PIKK family members.	3.12857e-05
apx_compare.match.9846513934.1	TpMuguga_04g00401, TA08245	ELME000328	Fxxx[WF] motifs are present in Pex19 and S. cerevisiae Pex5 cytosolic receptors that bind to peroxisomal membrane docking member, Pex14	0.000462812
apx_compare.match.9846513934.1	TpMuguga_04g00401, TA08245	ELME000084	GRB2-like Src Homology 2 (SH2) domains binding motif.	0.000478687
apx_compare.match.9847308353.1	TA03115, TpMuguga_01g00620	ELME000292	The TPxxE phospho-dependent degron binds the FBW7 F box proteins of the SCF (Skp1_Cullin-Fbox) complex.	0.000388223
apx_compare.match.9847308353.1	TA03115, TpMuguga_01g00620	ELME000193	Some proteins re-exported from the nucleus contain a Leucine-rich nuclear export signal (NES) binding to the CRM1 exportin protein.	0.000762614
apx_compare.match.9847308353.1	TA03115, TpMuguga_01g00620	ELME000156	This is the motif recognized by those SH3 domains with a non-canonical class II recognition specificity	0.000678138
apx_compare.match.9847308353.1	TA03115, TpMuguga_01g00620	ELME000270	Monopartite variant of the classical basically charged NLS. Strong core version.	0.000234485
apx_compare.match.9847308353.1	TA03115, TpMuguga_01g00620	ELME000083	SH-PTP2 and phospholipase C-gamma Src Homology 2 (SH2) domains binding motif.	0.000245393
apx_compare.match.9847308353.1	TA03115, TpMuguga_01g00620	ELME000364	This WDR5-binding motif binds between blades 5 and 6 of the WD40 repeat domain of WDR5, opposite of the Win motif-binding site, to mediate assembly of histone methylation complexes.	0.000146218
apx_compare.match.9847308353.1	TA03115, TpMuguga_01g00620	ELME000080	Wxxx[FY] motifs present in N-terminal half of Pex5 bind to Pex13 and Pex14 at peroxisomal and glycosomal membranes to facilitate entrance of PTS1 cargo proteins into the organellar lumen.	0.000222625
apx_compare.match.9847308353.1	TA03115, TpMuguga_01g00620	ELME000278	Monopartite variant of the classical basically charged NLS. C-extended version.	0.000725182
apx_compare.match.9847308353.1	TA03115, TpMuguga_01g00620	ELME000081	Src-family Src Homology 2 (SH2) domains binding motif.	0.000872937
apx_compare.match.9847308353.1	TA03115, TpMuguga_01g00620	ELME000084	GRB2-like Src Homology 2 (SH2) domains binding motif.	0.000478687
apx_compare.match.9847308353.1	TA03115, TpMuguga_01g00620	ELME000047	Clathrin box motif found on cargo adaptor proteins, it interacts with the beta propeller structure located at the N-terminus of Clathrin heavy chain.	0.000340551
apx_compare.match.9847308353.1	TA03115, TpMuguga_01g00620	ELME000137	Protein phosphatase 1 catalytic subunit (PP1c) interacting motif binds targeting proteins that dock to the substrate for dephosphorylation. The motif defined is [RK]{0,1}[VI][^P][FW].	0.000830144
apx_compare.match.9847308353.1	TA03115, TpMuguga_01g00620	ELME000145	PxLxP motif is recognized by a subset of MYND domain containing proteins.	0.000649937
apx_compare.match.9847308353.1	TA03115, TpMuguga_01g00620	ELME000020	ITIM (immunoreceptor tyrosine-based inhibitory motif). Phosphorylation of the ITIM motif, found in the cytoplasmic tail of some inhibitory receptors (KIRs) that bind MHC Class I, leads to the recruitment and activation of a protein tyrosine phosphatase.	0.000299241
apx_compare.match.9847308353.1	TA03115, TpMuguga_01g00620	ELME000160	Motif for attachment of a mannosyl residue to a tryptophan	4.69225e-05
apx_compare.match.9847308353.1	TA03115, TpMuguga_01g00620	ELME000313	The WH2 motif is of variable length (16-19 amino acids) binding to the hydrophobic cleft formed by actin's subdomains 1 and 3. At the N-terminus it forms an alpha-helix followed by a flexible loop stabilised upon actin binding.	0.000660305
apx_compare.match.9847308353.1	TA03115, TpMuguga_01g00620	ELME000276	Bipartite variant of the classical basically charged NLS.	0.000258797
apx_compare.match.9847308353.1	TA03115, TpMuguga_01g00620	ELME000289	The TPxxS phospho-dependent degron binds the FBW7 F box proteins of the SCF (Skp1_Cullin-Fbox) complex.	0.000713833
apx_compare.match.9847308353.1	TA03115, TpMuguga_01g00620	ELME000122	These phosphorylation-independent motifs bind to Dab-like PTB domains. Binding is not driven by contacts at the 0 or FY position, but instead is dependent upon the large number of hydrophobic and hydrogen bond contacts between motif and domain.	0.000310821
apx_compare.match.9847308353.1	TA03115, TpMuguga_01g00620	ELME000231	An RxxL-based motif that binds to the Cdh1 and Cdc20 components of APC/C thereby targeting the protein for destruction in a cell cycle dependent manner	0.000767697
apx_compare.match.9847308353.1	TA03115, TpMuguga_01g00620	ELME000061	PKB Phosphorylation site	0.000603409
apx_compare.match.9847308353.1	TA03115, TpMuguga_01g00620	ELME000065	Phosphorylase kinase phosphorylation site	0.000941754
apx_compare.match.9846792954.1	TpMuguga_03g00247, TA03545	ELME000353	N-terminal motif that initiates protein degradation by binding to the UBR-box of N-recognins. This N-degron variant comprises N-terminal Asn or Gln as destabilizing residue.	0.000164535
apx_compare.match.9846792954.1	TpMuguga_03g00247, TA03545	ELME000270	Monopartite variant of the classical basically charged NLS. Strong core version.	0.000234485
apx_compare.match.9846792954.1	TpMuguga_03g00247, TA03545	ELME000276	Bipartite variant of the classical basically charged NLS.	0.000258797
apx_compare.match.9846792954.1	TpMuguga_03g00247, TA03545	ELME000278	Monopartite variant of the classical basically charged NLS. C-extended version.	0.000725182
apx_compare.match.9846792954.1	TpMuguga_03g00247, TA03545	ELME000065	Phosphorylase kinase phosphorylation site	0.000941754
apx_compare.match.9847086687.1	TA16030, TpMuguga_02g00956	ELME000020	ITIM (immunoreceptor tyrosine-based inhibitory motif). Phosphorylation of the ITIM motif, found in the cytoplasmic tail of some inhibitory receptors (KIRs) that bind MHC Class I, leads to the recruitment and activation of a protein tyrosine phosphatase.	0.000299241
apx_compare.match.9847086687.1	TA16030, TpMuguga_02g00956	ELME000300	SPAK/OSR1 kinase binding motif acts as a docking site which aids the interaction with their binding partners including the upstream activators and the phosphorylated substrates.	7.67826e-05
apx_compare.match.9847086687.1	TA16030, TpMuguga_02g00956	ELME000193	Some proteins re-exported from the nucleus contain a Leucine-rich nuclear export signal (NES) binding to the CRM1 exportin protein.	0.000762614
apx_compare.match.9847086687.1	TA16030, TpMuguga_02g00956	ELME000047	Clathrin box motif found on cargo adaptor proteins, it interacts with the beta propeller structure located at the N-terminus of Clathrin heavy chain.	0.000340551
apx_compare.match.9847086687.1	TA16030, TpMuguga_02g00956	ELME000095	This phosphorylation-dependent motif binds to Shc-like and IRS-like PTB domains. The pTyr is positioned within a highly basic-charged anchoring pocket. A hydrophobic residue -5 (compared to pY) increases the affinity of the interaction.	0.000135241
apx_compare.match.9847086687.1	TA16030, TpMuguga_02g00956	ELME000122	These phosphorylation-independent motifs bind to Dab-like PTB domains. Binding is not driven by contacts at the 0 or FY position, but instead is dependent upon the large number of hydrophobic and hydrogen bond contacts between motif and domain.	0.000310821
apx_compare.match.9847086687.1	TA16030, TpMuguga_02g00956	ELME000083	SH-PTP2 and phospholipase C-gamma Src Homology 2 (SH2) domains binding motif.	0.000245393
apx_compare.match.9847086687.1	TA16030, TpMuguga_02g00956	ELME000328	Fxxx[WF] motifs are present in Pex19 and S. cerevisiae Pex5 cytosolic receptors that bind to peroxisomal membrane docking member, Pex14	0.000462812
apx_compare.match.9847086687.1	TA16030, TpMuguga_02g00956	ELME000065	Phosphorylase kinase phosphorylation site	0.000941754
apx_compare.match.9847086687.1	TA16030, TpMuguga_02g00956	ELME000081	Src-family Src Homology 2 (SH2) domains binding motif.	0.000872937
apx_compare.match.9847086687.1	TA16030, TpMuguga_02g00956	ELME000045	The nuclear receptor box motif (LXXLL) confers binding to nuclear receptors.	0.000262765
apx_compare.match.9847086687.1	TA16030, TpMuguga_02g00956	ELME000163	YXXQ motif found in the cytoplasmic region of cytokine receptors that bind STAT3 SH2 domain.	0.000797496
apx_compare.match.9846874303.1	TpMuguga_03g00865, TA05585	ELME000142	ITSM (immunoreceptor tyrosine-based switch motif). This motif is present in the cytoplasmic region of the CD150 subfamily within the CD2 family and it enables these receptors to bind to and to be regulated by SH2 adaptor molecules, as SH2DIA.	6.09445e-05
apx_compare.match.9846874303.1	TpMuguga_03g00865, TA05585	ELME000020	ITIM (immunoreceptor tyrosine-based inhibitory motif). Phosphorylation of the ITIM motif, found in the cytoplasmic tail of some inhibitory receptors (KIRs) that bind MHC Class I, leads to the recruitment and activation of a protein tyrosine phosphatase.	0.000299241
apx_compare.match.9846874303.1	TpMuguga_03g00865, TA05585	ELME000313	The WH2 motif is of variable length (16-19 amino acids) binding to the hydrophobic cleft formed by actin's subdomains 1 and 3. At the N-terminus it forms an alpha-helix followed by a flexible loop stabilised upon actin binding.	0.000660305
apx_compare.match.9846874303.1	TpMuguga_03g00865, TA05585	ELME000122	These phosphorylation-independent motifs bind to Dab-like PTB domains. Binding is not driven by contacts at the 0 or FY position, but instead is dependent upon the large number of hydrophobic and hydrogen bond contacts between motif and domain.	0.000310821
apx_compare.match.9846874303.1	TpMuguga_03g00865, TA05585	ELME000137	Protein phosphatase 1 catalytic subunit (PP1c) interacting motif binds targeting proteins that dock to the substrate for dephosphorylation. The motif defined is [RK]{0,1}[VI][^P][FW].	0.000830144
apx_compare.match.9846874303.1	TpMuguga_03g00865, TA05585	ELME000190	DPF/W motif binds alpha and beta subunits of AP2 adaptor complex.	0.000119206
apx_compare.match.9846874303.1	TpMuguga_03g00865, TA05585	ELME000045	The nuclear receptor box motif (LXXLL) confers binding to nuclear receptors.	0.000262765
apx_compare.match.9846874303.1	TpMuguga_03g00865, TA05585	ELME000124	FxDxF motif responsible for the binding of accessory endocytic proteins to the appendage of the alpha-subunit of adaptor protein complex AP-2	1.69022e-05
apx_compare.match.9846874303.1	TpMuguga_03g00865, TA05585	ELME000249	TRF1 and TRF2 both bind to another shelterin protein: TIN2. The TRF1-TIN2 interaction was mediated by a short motif in the N-Ter of TIN2. TIN2 connects TRF1 to TRF2; this link contributes to the stabilization of TRF2 on telomeres.	0.000224005
apx_compare.match.9846874303.1	TpMuguga_03g00865, TA05585	ELME000061	PKB Phosphorylation site	0.000603409
apx_compare.match.9846874303.1	TpMuguga_03g00865, TA05585	ELME000083	SH-PTP2 and phospholipase C-gamma Src Homology 2 (SH2) domains binding motif.	0.000245393
apx_compare.match.9846874303.1	TpMuguga_03g00865, TA05585	ELME000328	Fxxx[WF] motifs are present in Pex19 and S. cerevisiae Pex5 cytosolic receptors that bind to peroxisomal membrane docking member, Pex14	0.000462812
apx_compare.match.9846874303.1	TpMuguga_03g00865, TA05585	ELME000065	Phosphorylase kinase phosphorylation site	0.000941754
apx_compare.match.9846874303.1	TpMuguga_03g00865, TA05585	ELME000081	Src-family Src Homology 2 (SH2) domains binding motif.	0.000872937
apx_compare.match.9846874303.1	TpMuguga_03g00865, TA05585	ELME000351	N-terminal motif that initiates protein degradation by binding to the UBR-box of N-recognins. This N-degron variant comprises N-terminal Arg or Lys as destabilizing residue.	0.000206359
apx_compare.match.9846697153.1	TA19670, TpMuguga_01g00020	ELME000095	This phosphorylation-dependent motif binds to Shc-like and IRS-like PTB domains. The pTyr is positioned within a highly basic-charged anchoring pocket. A hydrophobic residue -5 (compared to pY) increases the affinity of the interaction.	0.000135241
apx_compare.match.9846697153.1	TA19670, TpMuguga_01g00020	ELME000081	Src-family Src Homology 2 (SH2) domains binding motif.	0.000872937
